# Supplementary material for: Data-driven ANN-based visual decoding enables unsupervised functional alignment
Source: Commun Biol. 2026 Jan 8;9:210. doi: 10.1038/s42003-025-09486-7 (PMC12894685; doi:10.1038/s42003-025-09486-7)
Supplement: Supplementary file 3 — Supplementary Data 1 [file 42003_2025_9486_MOESM3_ESM.xlsx]

## Sheet: Figure2
Fig.2B (left)		Fig.2B (right)		Fig.2C			Fig.2D		Fig.2E		Fig.2F			Fig.2G
Region,Correlation		Region,Stimulus,Value		Region,Correlation			Region,Correlation		0.998612		cate,val			dirc,val
PFC,-0.16350151598453522		PFC,S0_C0,0.0155		PFC,0.08218197524547577			PFC,-0.11495138704776764		0.997815		Pearson,0.9956370321965192			0,85.240964105767
PFC,-0.08278495818376541		FEF,S0_C0,0.0161		PFC,0.3229503929615021			PFC,0.0019194495398551226		0.998769		Cosine,0.9985277904881765			0,91.11279420706977
PFC,0.08870330452919006		LIP,S0_C0,0.0292		PFC,-0.2711310386657715			PFC,-0.2233581840991974		0.997706		Pearson,0.9965458057517312			0,89.80824812180236
PFC,0.7498099207878113		MT,S0_C0,0.0924		PFC,0.1607908308506012			PFC,-0.20016664266586304				Cosine,0.9991410464304521			0,85.94166763737665
PFC,0.12452252209186554		IT,S0_C0,0.068		PFC,0.0035967184230685234			PFC,-0.1017041876912117				Pearson,0.9966630634145219			1,31.170007309053897
PFC,0.14609356224536896		V4,S0_C0,0.1752		PFC,0.26761695742607117			PFC,-0.0043828533962368965				Cosine,0.9989263704736041			1,34.299646970687476
PFC,0.46971434354782104		PFC,S0_C1,0.0244		PFC,-0.2387356162071228			PFC,-0.15991348028182983				Pearson,0.9974728642661008			1,33.873946118974224
PFC,0.48975449800491333		FEF,S0_C1,0.0183		PFC,-0.0915774255990982			PFC,-0.13795635104179382				Cosine,0.9991226654493692			1,32.20389969251488
PFC,0.14771930873394012		LIP,S0_C1,0.0324		PFC,0.1430550217628479			PFC,-0.054311152547597885				Pearson,0.9954331798437617			2,-28.411197595353777
PFC,0.1382957398891449		MT,S0_C1,0.077		PFC,-0.1499069482088089			PFC,0.01099180243909359				Cosine,0.9996169784487634			2,-27.995882426838328
PFC,0.05884196609258652		IT,S0_C1,0.0767		PFC,0.08762376755475998			PFC,-0.07691408693790436				Pearson,0.9971764649527379			2,-27.28358342788501
PFC,0.21164818108081818		V4,S0_C1,0.1588		PFC,0.2628154158592224			PFC,-0.03609896078705788				Cosine,0.999141115655685			2,-28.91508159133263
PFC,-0.19613729417324066		PFC,S0_C2,0.0182		PFC,0.20619365572929382			PFC,-0.03164437785744667				Pearson,0.9980472688313229			3,-84.31307741614366
PFC,0.292054146528244		FEF,S0_C2,0.0159		PFC,0.2112504541873932			PFC,0.055321674793958664				Cosine,0.9992217385891327			3,-88.48683609421275
PFC,0.3365520238876343		LIP,S0_C2,0.0285		PFC,-0.06552910059690475			PFC,-0.023381227627396584				Pearson,0.9971473531446451			3,-83.25638808405392
PFC,0.3018192946910858		MT,S0_C2,0.0878		PFC,-0.13265866041183472			PFC,-0.08537768572568893				Cosine,0.9993832069983464			3,-84.00193880596919
PFC,0.39557409286499023		IT,S0_C2,0.094		PFC,0.2068566530942917			PFC,0.17164374887943268				Pearson,0.9956060017688703			0,87.81607490420083
PFC,0.7135483622550964		V4,S0_C2,0.1709		PFC,-0.038852132856845856			PFC,0.11343351006507874				Cosine,0.9989389655858856			0,90.65507660213873
PFC,0.5606234073638916		PFC,S0_C3,0.016		PFC,-0.24686552584171295			PFC,0.08992168307304382				Pearson,0.9954376888029731			0,90.13536052285701
PFC,0.3676072955131531		FEF,S0_C3,0.0151		PFC,-0.00870022363960743			PFC,-0.15491315722465515				Cosine,0.9994880907803403			0,88.4327082842164
PFC,0.18333618342876434		LIP,S0_C3,0.0301		PFC,-0.09042868763208389			PFC,0.03925405070185661				Pearson,0.9981469532261847			1,30.43808558250577
PFC,0.17744328081607819		MT,S0_C3,0.0962		PFC,0.20088832080364227			PFC,-0.05288996547460556				Cosine,0.9996300834120775			1,34.635388133565726
PFC,-0.15026038885116577		IT,S0_C3,0.077		PFC,0.0829775333404541			PFC,0.16052493453025818				Pearson,0.9962334516803614			1,31.7015423879683
PFC,0.17501240968704224		V4,S0_C3,0.1866		PFC,0.18328215181827545			PFC,0.17454998195171356				Cosine,0.9993105971444995			1,33.01659232063633
PFC,0.09951581805944443		PFC,S1_C0,0.022		PFC,0.020343877375125885			PFC,0.2515448033809662				Pearson,0.9980907769877196			2,-27.819922304523736
PFC,-0.007048562169075012		FEF,S1_C0,0.0206		PFC,0.13978025317192078			PFC,0.16456887125968933				Cosine,0.9989736651164277			2,-29.576175808984885
PFC,0.24293917417526245		LIP,S1_C0,0.0317		PFC,-0.2578382194042206			PFC,-0.02902088686823845				Pearson,0.9957203533337577			2,-32.02595743859402
PFC,0.14325876533985138		MT,S1_C0,0.0796		PFC,-0.21398910880088806			PFC,-0.12868085503578186				Cosine,0.9997026520064897			2,-30.453538894572507
PFC,-0.013039734214544296		IT,S1_C0,0.0909		PFC,-0.10518483072519302			PFC,0.33793774247169495				Pearson,0.9948711571938009			3,-85.93759076635551
PFC,0.35901445150375366		V4,S1_C0,0.1923		PFC,0.14891405403614044			PFC,-0.038749221712350845				Cosine,0.998982263812677			3,-85.34011017493874
PFC,0.045886825770139694		PFC,S1_C1,0.0137		PFC,0.18253447115421295			PFC,-0.08575837314128876				Pearson,0.9953049980172262			3,-88.79057251552271
PFC,-0.20058925449848175		FEF,S1_C1,0.0136		PFC,-0.3681374788284302			PFC,-0.009208237752318382				Cosine,0.9986581380188009			3,-89.74999490879654
PFC,0.1080905869603157		LIP,S1_C1,0.0312		PFC,0.15974757075309753			PFC,0.05897095799446106				Pearson,0.99042066244712			0,90.48468605651804
PFC,-0.02926749922335148		MT,S1_C1,0.1025		PFC,-0.3048877716064453			PFC,-0.005412430502474308				Cosine,0.9987838605144279			0,91.50694084813367
PFC,-0.04936697334051132		IT,S1_C1,0.1012		PFC,0.12072871625423431			PFC,-0.08985283970832825				Pearson,0.9930204523604822			0,92.46409237702939
PFC,-0.09706933796405792		V4,S1_C1,0.1841		PFC,-0.22554194927215576			PFC,0.12448327243328094				Cosine,0.9992001384659074			0,85.8736184552598
PFC,0.2628476023674011		PFC,S1_C2,0.0187		PFC,-0.21374469995498657			PFC,-0.16352003812789917				Pearson,0.9921276504710254			1,31.01143354674735
PFC,0.004922923166304827		FEF,S1_C2,0.018		PFC,0.016189882531762123			PFC,0.011059666983783245				Cosine,0.9991288801479121			1,31.8929859679914
PFC,0.20059926807880402		LIP,S1_C2,0.0375		PFC,0.15932458639144897			PFC,-0.022280391305685043				Pearson,0.9929214178059562			1,25.5701453827372
PFC,0.3482106924057007		MT,S1_C2,0.0883		PFC,-0.011923708021640778			PFC,-0.13968904316425323				Cosine,0.9989718610256189			1,25.803200154157754
PFC,-0.29585325717926025		IT,S1_C2,0.1088		PFC,0.5303264856338501			PFC,-0.18442775309085846				Pearson,0.9937193353601775			2,-29.787906855305096
PFC,-0.1494164913892746		V4,S1_C2,0.1601		PFC,0.16603222489356995			PFC,0.07283572107553482				Cosine,0.9991409914653551			2,-33.00572642498976
PFC,0.015300941653549671		PFC,S1_C3,0.022		PFC,0.02402660809457302			PFC,-0.10456954687833786				Pearson,0.9922219721669094			2,-29.12787589155702
PFC,0.1944122165441513		FEF,S1_C3,0.0119		PFC,-0.07470177859067917			PFC,-0.2546912133693695				Cosine,0.9993901229352764			2,-30.187650708463472
PFC,0.12702707946300507		LIP,S1_C3,0.0299		PFC,0.6613014340400696			PFC,-0.07183501869440079				Pearson,0.9904807804892417			3,-83.63106738009583
PFC,-0.15050971508026123		MT,S1_C3,0.0877		PFC,0.07437565922737122			PFC,-0.16840827465057373				Cosine,0.9976062249840718			3,-84.49192414950724
PFC,0.3229503631591797		IT,S1_C3,0.0696		PFC,0.41098010540008545			PFC,-0.16521333158016205				Pearson,0.9952577764103276			3,-84.77941617075665
PFC,-0.08081065863370895		V4,S1_C3,0.1663		PFC,0.26103639602661133			PFC,0.061204396188259125				Cosine,0.9977554563727768			3,-84.58989024996258
PFC,-0.027083415538072586		PFC,S2_C0,0.02		PFC,-0.052822135388851166			PFC,0.23404701054096222				Pearson,0.9948839369773006			0,88.59357852064734
PFC,-0.25597643852233887		FEF,S2_C0,0.0196		PFC,0.3162496089935303			PFC,0.005589551292359829				Cosine,0.9992993968717175			0,88.65214796587325
PFC,0.24919340014457703		LIP,S2_C0,0.0586		PFC,0.20247189700603485			PFC,0.14615219831466675				Pearson,0.9929605754554905			0,90.69506006602934
PFC,0.1703132688999176		MT,S2_C0,0.1095		PFC,0.05987051874399185			PFC,0.09377016127109528				Cosine,0.9988036892255199			0,86.22683910564443
PFC,-0.1342972368001938		IT,S2_C0,0.101		PFC,-0.21266676485538483			PFC,-0.06585999578237534				Pearson,0.9933992677987828			1,29.304014267846053
PFC,0.08121288567781448		V4,S2_C0,0.1741		PFC,-0.04073801636695862			PFC,0.30688372254371643				Cosine,0.998940892228117			1,31.12665124641628
PFC,0.1538512110710144		PFC,S2_C1,0.0225		PFC,-0.17845061421394348			PFC,0.18643304705619812				Pearson,0.9971154599297356			1,28.112558555536193
PFC,-0.03445034846663475		FEF,S2_C1,0.0267		PFC,0.03268912434577942			PFC,-0.08168697357177734				Cosine,0.9995219245420888			1,29.316842673538783
PFC,-0.13804198801517487		LIP,S2_C1,0.0648		PFC,0.031852949410676956			PFC,0.1423245221376419				Pearson,0.9935132739306207			2,-28.104757371140828
PFC,0.17790888249874115		MT,S2_C1,0.0944		PFC,-0.0351065993309021			PFC,-0.09119965136051178				Cosine,0.9981785120139685			2,-30.963061325307958
PFC,0.11520779132843018		IT,S2_C1,0.1006		PFC,0.2986692786216736			PFC,0.09450960904359818				Pearson,0.9936506800239099			2,-27.59522729489832
PFC,-0.035008225589990616		V4,S2_C1,0.1854		PFC,-0.021746527403593063			PFC,-0.07425142079591751				Cosine,0.9975719042768216			2,-27.03260921322289
PFC,0.29528480768203735		PFC,S2_C2,0.0086		PFC,0.19000162184238434			PFC,-0.16818562150001526				Pearson,0.9915101713627108			3,-85.44787064069834
PFC,0.004113982431590557		FEF,S2_C2,0.0173		PFC,0.14896352589130402			PFC,-0.13091465830802917				Cosine,0.9973133729854089			3,-86.30560662383593
PFC,-0.15881362557411194		LIP,S2_C2,0.0349		PFC,-0.182439386844635			PFC,0.17556878924369812				Pearson,0.9965321544296717			3,-86.62208494721932
PFC,0.006589921191334724		MT,S2_C2,0.1174		PFC,0.21377645432949066			PFC,-0.20648759603500366				Cosine,0.9996138460501952			3,-87.94851160985432
PFC,0.008578348904848099		IT,S2_C2,0.1094		PFC,-0.08883626759052277			PFC,0.23174302279949188				Pearson,0.9989340585857543
PFC,0.11776354908943176		V4,S2_C2,0.1823		PFC,0.17241698503494263			PFC,-0.14024706184864044				Cosine,0.9998822022681851
PFC,0.26637905836105347		PFC,S2_C3,0.0208		PFC,-0.15362155437469482			PFC,0.1836455762386322				Pearson,0.9999435480076702
PFC,0.06833669543266296		FEF,S2_C3,0.0137		PFC,-0.013257423415780067			PFC,-0.13229762017726898				Cosine,0.9999759995982523
PFC,-0.1707736998796463		LIP,S2_C3,0.0448		PFC,-0.15717190504074097			PFC,-0.13702553510665894				Pearson,0.9999715304118092
PFC,0.12949934601783752		MT,S2_C3,0.1212		PFC,-0.05870575085282326			PFC,-0.13622967898845673				Cosine,0.9999984866716547
PFC,-0.03901281952857971		IT,S2_C3,0.0871		PFC,-0.1262904852628708			PFC,0.2105439305305481				Pearson,0.9999897744412154
PFC,0.004378116689622402		V4,S2_C3,0.1807		PFC,-0.12353717535734177			PFC,-0.07828104496002197				Cosine,0.9999833976073568
PFC,0.167310893535614		PFC,S3_C0,0.025		PFC,-0.1638670414686203			PFC,0.2509058713912964				Pearson,0.9985850606486085
PFC,-0.18348638713359833		FEF,S3_C0,0.0342		PFC,-0.08081065118312836			PFC,0.29656097292900085				Cosine,0.9999199013819972
PFC,0.05537905544042587		LIP,S3_C0,0.0598		PFC,0.015300902538001537			PFC,0.011686475947499275				Pearson,0.9984633034020046
PFC,-0.05707213655114174		MT,S3_C0,0.0866		PFC,-0.15050967037677765			PFC,-0.26223087310791016				Cosine,0.9999261637457458
PFC,0.04851745069026947		IT,S3_C0,0.0695		PFC,-0.16875910758972168			PFC,-0.15274164080619812				Pearson,0.999998601539027
PFC,-0.2596101462841034		V4,S3_C0,0.1682		PFC,-0.03753436356782913			PFC,0.1851992905139923				Cosine,0.999712716029614
PFC,-0.18170791864395142		PFC,S3_C1,0.0248		PFC,0.021975796669721603			PFC,-0.34892961382865906				Pearson,0.9981456544786286
PFC,-0.03432188183069229		FEF,S3_C1,0.025		PFC,0.17790888249874115			PFC,-0.11051993817090988				Cosine,0.999913129008411
PFC,0.02148180641233921		LIP,S3_C1,0.057		PFC,-0.061985082924366			PFC,0.0703229010105133				Pearson,0.9996975846994512
PFC,0.10000571608543396		MT,S3_C1,0.096		PFC,0.1538511961698532			PFC,-0.15806633234024048				Cosine,0.9999836461195243
PFC,-0.12286154180765152		IT,S3_C1,0.0768		PFC,0.13201093673706055			PFC,-0.10935842245817184				Pearson,0.9998189116575863
PFC,-0.1326586753129959		V4,S3_C1,0.1558		PFC,-0.06483614444732666			PFC,0.07474756240844727				Cosine,0.9999854860050494
PFC,0.2596258521080017		PFC,S3_C2,0.0134		PFC,-0.13804198801517487			PFC,0.10010415315628052				Pearson,0.9999730691718274
PFC,-0.18259970843791962		FEF,S3_C2,0.0135		PFC,-0.1342972218990326			PFC,0.03496731445193291				Cosine,0.9999980187337537
PFC,-0.05232764035463333		LIP,S3_C2,0.0387		PFC,0.3482106328010559			PFC,0.029942600056529045				Pearson,0.9988956767208924
PFC,-0.1931295096874237		MT,S3_C2,0.0963		PFC,0.3016355037689209			PFC,-0.19471660256385803				Cosine,0.9999466777710272
PFC,0.28151199221611023		IT,S3_C2,0.0909		PFC,0.270473837852478			PFC,0.18335284292697906				Pearson,0.9988180720201562
PFC,-0.031834926456213		V4,S3_C2,0.1943		PFC,-0.05906260386109352			PFC,0.19699783623218536				Cosine,0.9999238172696207
PFC,0.011903195641934872		PFC,S3_C3,0.0175		PFC,0.17873427271842957			PFC,-0.22182440757751465				Pearson,0.9997570151829638
PFC,-0.016478581354022026		FEF,S3_C3,0.017		PFC,-0.06753232330083847			PFC,-0.08763209730386734				Cosine,0.9999857297180968
PFC,-0.07409380376338959		LIP,S3_C3,0.0378		PFC,-0.1606130301952362			PFC,-0.08961879462003708				Pearson,0.9999730691718274
PFC,-0.07727909088134766		MT,S3_C3,0.1058		PFC,-0.11576822400093079			PFC,-0.301766574382782				Cosine,0.9999497240133064
PFC,0.02607571892440319		IT,S3_C3,0.0843		PFC,0.3409374952316284			PFC,-0.048615843057632446				Pearson,0.9997031065618686
PFC,-0.0757800042629242		V4,S3_C3,0.184		PFC,-0.09686873108148575			PFC,-0.016949407756328583				Cosine,0.9999852295836226
PFC,0.25333771109580994		PFC,S4_C0,0.0148		PFC,0.13105960190296173			PFC,0.05035371705889702				Pearson,0.9991897365313721
PFC,0.26957476139068604		FEF,S4_C0,0.013		PFC,-0.11599109321832657			PFC,0.0291632991284132				Cosine,0.9973466797393519
PFC,-0.026531074196100235		LIP,S4_C0,0.0317		PFC,0.23134252429008484			PFC,0.6337802410125732				Pearson,0.9994917342437962
PFC,-0.13264094293117523		MT,S4_C0,0.1077		PFC,-0.09302835911512375			PFC,-0.20952671766281128				Cosine,0.9999714151873751
PFC,0.31680500507354736		IT,S4_C0,0.0634		PFC,-0.1176990270614624			PFC,0.1298733651638031				Pearson,0.9993727296517654
PFC,0.11955886334180832		V4,S4_C0,0.1696		PFC,-0.121534563601017			PFC,0.048578325659036636				Cosine,0.9999626744852408
PFC,-0.034965164959430695		PFC,S4_C1,0.0139		PFC,-0.13831815123558044			PFC,-0.10248085111379623				Pearson,0.9998645808149166
PFC,0.14759357273578644		FEF,S4_C1,0.0158		PFC,0.2989107370376587			PFC,0.02823833003640175				Cosine,0.9999646091313507
PFC,-0.06598754227161407		LIP,S4_C1,0.0355		PFC,-0.17739355564117432			PFC,-0.10134369879961014				Pearson,0.9996159936478927
PFC,-0.23496493697166443		MT,S4_C1,0.0914		PFC,-0.17445704340934753			PFC,0.1294642984867096				Cosine,0.9999515586272975
PFC,0.08147701621055603		IT,S4_C1,0.0757		PFC,0.009431843645870686			PFC,0.2774289846420288				Pearson,0.9999998741949657
PFC,-0.058420274406671524		V4,S4_C1,0.1639		PFC,0.007165838498622179			PFC,-0.1526767760515213				Cosine,0.9999588978327588
PFC,0.010267019271850586		PFC,S4_C2,0.014		PFC,-0.18569085001945496			PFC,0.0064322929829359055				Pearson,0.9999863092779734
PFC,0.24522395431995392		FEF,S4_C2,0.0144		PFC,-0.04123767465353012			PFC,-0.1885451227426529				Cosine,0.9999929921013379
PFC,-0.151685431599617		LIP,S4_C2,0.0238		PFC,0.11306937038898468			PFC,-0.10353057831525803				Pearson,0.9996514708259978
PFC,0.11769340187311172		MT,S4_C2,0.085		PFC,0.2598420977592468			PFC,-0.03178661689162254				Cosine,0.9999198898668594
PFC,0.028063034638762474		IT,S4_C2,0.1032		PFC,-0.1974169909954071			PFC,0.021334415301680565				Pearson,0.9999324423225557
PFC,-0.23759450018405914		V4,S4_C2,0.177		PFC,0.19985900819301605			PFC,0.11101008206605911				Cosine,0.9993205846390223
PFC,0.060598962008953094		PFC,S4_C3,0.0136		PFC,0.0331796333193779			PFC,-0.10746226459741592				Pearson,0.9997469529090618
PFC,-0.11263971030712128		FEF,S4_C3,0.0173		PFC,0.24947400391101837			PFC,0.14142261445522308				Cosine,0.9998994769807432
PFC,-0.11328360438346863		LIP,S4_C3,0.0197		PFC,-0.024863526225090027			PFC,0.15196235477924347				Pearson,0.9999999999999998
PFC,-0.0654807761311531		MT,S4_C3,0.0942		PFC,-0.1508123278617859			PFC,0.13097938895225525				Cosine,0.9997000941743794
PFC,0.15509390830993652		IT,S4_C3,0.0855		PFC,0.024142317473888397			PFC,0.09903794527053833				Pearson,0.9994555355694246
PFC,0.12389691174030304		V4,S4_C3,0.1671		PFC,0.34395909309387207			PFC,-0.10164260119199753				Cosine,0.9999330718892772
PFC,-0.09869463741779327		PFC,S5_C0,0.0196		PFC,0.25962579250335693			PFC,0.1806344985961914				Pearson,0.9997390645906354
PFC,0.08574692904949188		FEF,S5_C0,0.0187		PFC,-0.20616333186626434			PFC,0.04971671104431152				Cosine,0.999932630605203
PFC,-0.028046565130352974		LIP,S5_C0,0.0305		PFC,-0.03700803220272064			PFC,-0.06976474821567535				Pearson,0.9999393573195988
PFC,-0.06998659670352936		MT,S5_C0,0.0904		PFC,0.21588720381259918			PFC,0.030091023072600365				Cosine,0.9998715633644704
PFC,-0.06099845468997955		IT,S5_C0,0.0719		PFC,0.25453805923461914			PFC,0.05069906637072563				Pearson,0.9994237971287662
PFC,0.009420136921107769		V4,S5_C0,0.1883		PFC,0.10334461182355881			PFC,0.24403506517410278				Cosine,0.9992386287485883
PFC,-0.030565733090043068		PFC,S5_C1,0.0105		PFC,0.10251069813966751			PFC,0.005986792501062155				Pearson,0.9995947370205349
PFC,-0.03284957632422447		FEF,S5_C1,0.0085		PFC,-0.18700213730335236			PFC,-0.12805157899856567				Cosine,0.9999771116142467
PFC,0.011622779071331024		LIP,S5_C1,0.0299		PFC,-0.0028221961110830307			PFC,-0.003686940763145685
PFC,0.09651092439889908		MT,S5_C1,0.085		PFC,0.06802168488502502			PFC,-0.10925944149494171
PFC,0.07856246083974838		IT,S5_C1,0.0939		PFC,0.2974162697792053			PFC,1.0011717677116394e-08
PFC,-0.2963833808898926		V4,S5_C1,0.1752		PFC,0.07708615064620972			PFC,-0.02656719461083412
PFC,-0.10297364741563797		PFC,S5_C2,0.028		PFC,0.3009885549545288			PFC,-0.0641399472951889
PFC,-0.1244804635643959		FEF,S5_C2,0.0129		PFC,-0.02217100001871586			PFC,-0.11410392820835114
PFC,0.029067033901810646		LIP,S5_C2,0.0279		PFC,0.2698255777359009			PFC,0.1707502156496048
PFC,0.27052560448646545		MT,S5_C2,0.0797		PFC,-0.20608584582805634			PFC,-0.0219923947006464
PFC,-0.054874807596206665		IT,S5_C2,0.1096		PFC,0.25807657837867737			PFC,-0.2196166217327118
PFC,0.011905437335371971		V4,S5_C2,0.1626		PFC,-0.07094719260931015			PFC,0.2037695348262787
PFC,-0.099605992436409		PFC,S5_C3,0.0111		PFC,0.1295173317193985			PFC,0.06589210033416748
PFC,0.2174171805381775		FEF,S5_C3,0.0093		PFC,-0.008764487691223621			PFC,-0.2414996474981308
PFC,-0.09484103322029114		LIP,S5_C3,0.0234		PFC,0.03375221788883209			PFC,0.01255424227565527
PFC,-0.11600718647241592		MT,S5_C3,0.082		PFC,-0.06609763205051422			PFC,-0.1894748955965042
PFC,0.08931481093168259		IT,S5_C3,0.0792		PFC,-0.051507409662008286			PFC,-0.08272853493690491
PFC,-0.2107044756412506		V4,S5_C3,0.1651		PFC,-0.04390662536025047			PFC,0.18576382100582123
PFC,0.21114574372768402		PFC,S6_C0,0.0251		PFC,-0.21818795800209045			PFC,0.14197614789009094
PFC,0.10008716583251953		FEF,S6_C0,0.0193		PFC,0.11608537286520004			PFC,0.17780986428260803
PFC,0.4918985366821289		LIP,S6_C0,0.0884		PFC,0.1354951411485672			PFC,-0.04937589168548584
PFC,0.10567939281463623		MT,S6_C0,0.1181		PFC,0.12788136303424835			PFC,-0.007555857766419649
PFC,0.18907597661018372		IT,S6_C0,0.0656		PFC,-0.03895031660795212			PFC,0.09098523110151291
PFC,-0.14485496282577515		V4,S6_C0,0.198		PFC,0.09850413352251053			PFC,0.13128772377967834
PFC,0.09847256541252136		PFC,S6_C1,0.0217		PFC,0.25394967198371887			PFC,-0.1293284147977829
PFC,0.15166591107845306		FEF,S6_C1,0.0233		PFC,-0.06956139951944351			PFC,0.08714120090007782
PFC,0.30733710527420044		LIP,S6_C1,0.0723		PFC,-0.03713536635041237			PFC,-0.2909783124923706
PFC,0.49841824173927307		MT,S6_C1,0.1135		PFC,-0.034321874380111694			PFC,-0.0258489903062582
PFC,-0.08197227120399475		IT,S6_C1,0.0922		PFC,0.2121497094631195			PFC,-0.11778731644153595
PFC,-0.07191720604896545		V4,S6_C1,0.1684		PFC,-0.10880755633115768			PFC,-0.11664235591888428
PFC,-0.10337459295988083		PFC,S6_C2,0.0149		PFC,-0.16156798601150513			PFC,0.06184077635407448
PFC,0.3907376527786255		FEF,S6_C2,0.0151		PFC,0.12223359942436218			PFC,-0.20192307233810425
PFC,-0.03984693065285683		LIP,S6_C2,0.0333		PFC,-0.24672140181064606			PFC,-0.26633402705192566
PFC,0.37518250942230225		MT,S6_C2,0.117		PFC,0.1078314557671547			PFC,-0.0976395383477211
PFC,0.11006905883550644		IT,S6_C2,0.0964		PFC,0.00979652814567089			PFC,-0.13814587891101837
PFC,0.3143755793571472		V4,S6_C2,0.1678		PFC,0.20329056680202484			PFC,0.13822895288467407
PFC,0.39831826090812683		PFC,S6_C3,0.0235		PFC,-0.017499197274446487			PFC,0.12797944247722626
PFC,0.4855174422264099		FEF,S6_C3,0.0145		PFC,-0.19893401861190796			PFC,0.0094283577054739
PFC,0.48022162914276123		LIP,S6_C3,0.0355		PFC,-0.011332073248922825			PFC,0.23524034023284912
PFC,0.2212279736995697		MT,S6_C3,0.1124		PFC,0.047401901334524155			PFC,-0.10061950236558914
PFC,-0.012758706696331501		IT,S6_C3,0.0739		PFC,0.12411236763000488			PFC,0.03228878602385521
PFC,0.20901593565940857		V4,S6_C3,0.1613		PFC,0.04334212467074394			PFC,-0.23424001038074493
PFC,-0.04955758899450302		PFC,S7_C0,0.0156		PFC,-0.06730914860963821			PFC,-0.05022019147872925
PFC,0.051284417510032654		FEF,S7_C0,0.0252		PFC,-0.09206436574459076			PFC,-0.11199574917554855
PFC,-0.045507945120334625		LIP,S7_C0,0.0652		PFC,0.14966493844985962			PFC,-0.3574925661087036
PFC,-0.0059843529015779495		MT,S7_C0,0.0979		PFC,-0.39011287689208984			PFC,-0.12788866460323334
PFC,0.12287082523107529		IT,S7_C0,0.0688		PFC,-0.1695571392774582			PFC,0.07788453251123428
PFC,0.054159536957740784		V4,S7_C0,0.1835		PFC,-0.17713458836078644			PFC,0.018613237887620926
PFC,-0.09991570562124252		PFC,S7_C1,0.0254		PFC,-0.1040954515337944			PFC,0.08056850731372833
PFC,0.3486153781414032		FEF,S7_C1,0.0253		PFC,0.03066411241889			PFC,-0.07558032870292664
PFC,0.028402220457792282		LIP,S7_C1,0.0826		PFC,0.09199477732181549			PFC,0.0316632017493248
PFC,-0.16922859847545624		MT,S7_C1,0.118		PFC,-0.0066672153770923615			PFC,-0.09668181091547012
PFC,0.21214042603969574		IT,S7_C1,0.0882		PFC,0.5460732579231262			PFC,0.0936988815665245
PFC,0.013915261253714561		V4,S7_C1,0.1697		PFC,0.028294915333390236			PFC,0.0036250846460461617
PFC,-0.16372467577457428		PFC,S7_C2,0.0177		PFC,0.5121648907661438			PFC,0.02330756187438965
PFC,-0.1876036822795868		FEF,S7_C2,0.0148		PFC,0.200082927942276			PFC,0.03106815554201603
PFC,0.3740333318710327		LIP,S7_C2,0.03		PFC,-0.01037175115197897			PFC,-0.04283531755208969
PFC,-0.10616324096918106		MT,S7_C2,0.0866		PFC,0.4730279743671417			PFC,0.1322711557149887
PFC,0.1625375598669052		IT,S7_C2,0.1158		PFC,0.2452746033668518			PFC,0.4113859534263611
PFC,-0.04659317061305046		V4,S7_C2,0.171		PFC,-0.12286152690649033			PFC,-0.033464979380369186
PFC,-0.004343618638813496		PFC,S7_C3,0.0276		PFC,-0.04779484495520592			PFC,-0.1864759773015976
PFC,-0.051507409662008286		FEF,S7_C3,0.0205		PFC,0.12398453801870346			PFC,0.1893630176782608
PFC,0.16079086065292358		LIP,S7_C3,0.0367		PFC,-0.2078595757484436			PFC,0.20003139972686768
PFC,-0.18569089472293854		MT,S7_C3,0.0775		PFC,-0.07702302187681198			PFC,-0.09687457233667374
PFC,0.19853194057941437		IT,S7_C3,0.0669		PFC,-0.09694318473339081			PFC,0.026487162336707115
PFC,0.012092841789126396		V4,S7_C3,0.1625		PFC,-0.08271907269954681			PFC,-0.15032826364040375
PFC,-0.01097313966602087		PFC,S8_C0,0.0137		PFC,0.12114696949720383			PFC,0.36402952671051025
PFC,0.17621475458145142		FEF,S8_C0,0.0192		PFC,-0.09714207798242569			PFC,-0.11546254903078079
PFC,-0.03713538497686386		LIP,S8_C0,0.0392		PFC,0.5419199466705322			PFC,0.12917347252368927
PFC,-0.08566375821828842		MT,S8_C0,0.079		PFC,0.26718130707740784			PFC,0.21791130304336548
PFC,-0.038950324058532715		IT,S8_C0,0.0711		PFC,-0.1457887887954712			PFC,-0.19957280158996582
PFC,0.11116181313991547		V4,S8_C0,0.1736		PFC,0.0033659660257399082			PFC,0.21500208973884583
PFC,-0.0695614218711853		PFC,S8_C1,0.0137		PFC,0.09526675194501877			PFC,-0.23057827353477478
PFC,0.1354951560497284		FEF,S8_C1,0.0221		PFC,-0.1528429538011551			PFC,0.36763879656791687
PFC,0.02690347470343113		LIP,S8_C1,0.0427		PFC,-0.19132070243358612			PFC,0.13556928932666779
PFC,0.11005984991788864		MT,S8_C1,0.0731		PFC,0.02082500420510769			PFC,-0.1415640413761139
PFC,-0.014226362109184265		IT,S8_C1,0.0973		PFC,0.010398836806416512			PFC,-0.14227154850959778
PFC,0.25602787733078003		V4,S8_C1,0.161		PFC,0.08115013688802719			PFC,-0.09230770170688629
PFC,0.038807354867458344		PFC,S8_C2,0.0183		PFC,0.003646688535809517			PFC,-0.16183871030807495
PFC,0.09464145451784134		FEF,S8_C2,0.0353		PFC,-0.10085722804069519			PFC,0.08491591364145279
PFC,-0.13813182711601257		LIP,S8_C2,0.0827		PFC,-0.07261264324188232			PFC,-0.06585845351219177
PFC,0.14275382459163666		MT,S8_C2,0.0904		PFC,-0.05308390408754349			PFC,-0.3944750428199768
PFC,-0.011672365479171276		IT,S8_C2,0.0853		PFC,0.04601243510842323			PFC,-0.16201505064964294
PFC,-0.14432688057422638		V4,S8_C2,0.149		PFC,0.1934744268655777			PFC,0.23871397972106934
PFC,0.16430026292800903		PFC,S8_C3,0.0192		PFC,0.1300898641347885			PFC,0.10225746035575867
PFC,-0.07749225944280624		FEF,S8_C3,0.0309		PFC,-0.03905422240495682			PFC,-0.11241308599710464
PFC,0.052878327667713165		LIP,S8_C3,0.0863		PFC,-0.04938345402479172			PFC,0.3169749081134796
PFC,0.10217410326004028		MT,S8_C3,0.0824		PFC,0.4823770821094513			PFC,0.19797320663928986
PFC,-0.19333255290985107		IT,S8_C3,0.0805		PFC,0.2192048281431198			PFC,-0.2566436231136322
PFC,-0.07583174109458923		V4,S8_C3,0.1835		PFC,0.3519819974899292			PFC,-0.07563266158103943
PFC,0.3148181438446045		PFC,S9_C0,0.0142		PFC,-0.13120123744010925			PFC,-0.19761916995048523
PFC,-0.048473671078681946		FEF,S9_C0,0.0157		PFC,-0.2339872568845749			PFC,0.12378845363855362
PFC,0.03318033739924431		LIP,S9_C0,0.0377		PFC,-0.2670169770717621			PFC,-0.038519732654094696
PFC,0.3273513913154602		MT,S9_C0,0.1038		PFC,-0.028957340866327286			PFC,-0.07433147728443146
PFC,0.3085649907588959		IT,S9_C0,0.0735		PFC,0.12037111818790436			PFC,-0.028755906969308853
PFC,0.189943328499794		V4,S9_C0,0.1991		PFC,0.08210445195436478			PFC,0.1528386026620865
PFC,-0.023780658841133118		PFC,S9_C1,0.015		PFC,0.13573652505874634			PFC,-0.10891219973564148
PFC,0.16986092925071716		FEF,S9_C1,0.0197		PFC,0.34151357412338257			PFC,0.13015681505203247
PFC,-0.03369929641485214		LIP,S9_C1,0.0418		PFC,0.07367105782032013			PFC,-0.12600965797901154
PFC,0.04760299250483513		MT,S9_C1,0.0717		PFC,0.012062812224030495			PFC,0.15594027936458588
PFC,0.08989117294549942		IT,S9_C1,0.1042		PFC,0.08016949146986008			PFC,-0.21751347184181213
PFC,0.0396631620824337		V4,S9_C1,0.158		PFC,0.10623755306005478			PFC,-0.11251130700111389
PFC,0.4282585680484772		PFC,S9_C2,0.0194		PFC,-0.2510091960430145			PFC,0.1694345474243164
PFC,0.23986931145191193		FEF,S9_C2,0.0255		PFC,-0.07045699656009674			PFC,-0.036160971969366074
PFC,0.04010360687971115		LIP,S9_C2,0.079		PFC,0.13071279227733612			PFC,-0.024913286790251732
PFC,0.2681696116924286		MT,S9_C2,0.0722		PFC,0.2847469747066498			PFC,-0.030179817229509354
PFC,0.18264545500278473		IT,S9_C2,0.0987		PFC,-0.19527117908000946			PFC,-0.02675051987171173
PFC,0.0909591019153595		V4,S9_C2,0.1594		PFC,-0.11071811616420746			PFC,0.09897643327713013
PFC,-0.15191757678985596		PFC,S9_C3,0.0295		PFC,-0.08906294405460358			PFC,-0.01900934986770153
PFC,0.23309899866580963		FEF,S9_C3,0.0284		PFC,0.2362499088048935			PFC,0.09011714160442352
PFC,0.1583750694990158		LIP,S9_C3,0.1036		PFC,0.03351900726556778			PFC,0.027950644493103027
PFC,-0.10398832708597183		MT,S9_C3,0.0904		PFC,-0.05544823780655861			PFC,-0.15763065218925476
PFC,0.08920574933290482		IT,S9_C3,0.0745		PFC,-0.014619715511798859			PFC,0.2000514417886734
PFC,-0.00022949045524001122		V4,S9_C3,0.1594		PFC,0.11701148748397827			PFC,-0.09413045644760132
PFC,0.07168980687856674		PFC,S10_C0,0.0258		PFC,-0.07005021721124649			PFC,-0.007127246353775263
PFC,0.1359700858592987		FEF,S10_C0,0.036		PFC,0.1855124533176422			PFC,0.016905872151255608
PFC,0.16561080515384674		LIP,S10_C0,0.0942		PFC,0.09795551002025604			PFC,0.07888369262218475
PFC,0.23148104548454285		MT,S10_C0,0.1137		PFC,-0.15161961317062378			PFC,0.1436581164598465
PFC,0.14197781682014465		IT,S10_C0,0.0934		PFC,0.02336140163242817			PFC,-0.11383164674043655
PFC,0.03499491885304451		V4,S10_C0,0.173		PFC,0.06547529995441437			PFC,0.2049911916255951
PFC,-0.19293354451656342		PFC,S10_C1,0.0214		PFC,0.2577766478061676			PFC,0.09483891725540161
PFC,-0.055177874863147736		FEF,S10_C1,0.0344		PFC,0.05515972897410393			PFC,-0.218449205160141
PFC,-0.326693594455719		LIP,S10_C1,0.0724		PFC,0.32887569069862366			PFC,-0.007111001294106245
PFC,0.10185466706752777		MT,S10_C1,0.1217		PFC,0.16278214752674103			PFC,-0.15049907565116882
PFC,0.3472770154476166		IT,S10_C1,0.1032		PFC,0.24239473044872284			PFC,0.07584401965141296
PFC,0.18668797612190247		V4,S10_C1,0.1376		PFC,0.06857254356145859			PFC,0.08581127226352692
PFC,0.3177230954170227		PFC,S10_C2,0.0227		PFC,-0.2645191252231598			PFC,-0.059515755623579025
PFC,0.0829591378569603		FEF,S10_C2,0.0265		PFC,-0.015040239319205284			PFC,0.19842788577079773
PFC,0.2891401946544647		LIP,S10_C2,0.0675		PFC,-0.16385461390018463			PFC,0.11992207169532776
PFC,0.09670545905828476		MT,S10_C2,0.1199		PFC,-0.17630717158317566			PFC,0.2691821753978729
PFC,0.06047532707452774		IT,S10_C2,0.1065		PFC,-0.020556841045618057			PFC,-0.10689826309680939
PFC,-0.29718443751335144		V4,S10_C2,0.1798		PFC,0.18267567455768585			PFC,-0.06947125494480133
PFC,0.18222576379776		PFC,S10_C3,0.0207		PFC,0.18669085204601288			PFC,-0.22645419836044312
PFC,0.17726974189281464		FEF,S10_C3,0.0322		PFC,0.3015792965888977			PFC,-0.027366764843463898
PFC,0.5403650999069214		LIP,S10_C3,0.0768		PFC,0.04002885892987251			PFC,-0.04911632090806961
PFC,0.17868933081626892		MT,S10_C3,0.1428		PFC,-0.003715876489877701			PFC,0.0005494513316079974
PFC,0.5356137752532959		IT,S10_C3,0.0959		PFC,0.35199806094169617			PFC,-0.09249449521303177
PFC,0.19652459025382996		V4,S10_C3,0.2006		PFC,-0.22802338004112244			PFC,-0.055278997868299484
PFC,0.4092003405094147		PFC,S11_C0,0.0278		PFC,0.3816702365875244			PFC,0.36016732454299927
PFC,0.2238294780254364		FEF,S11_C0,0.0364		PFC,-0.17446602880954742			PFC,-0.16605739295482635
PFC,0.07846622914075851		LIP,S11_C0,0.0805		PFC,0.22862280905246735			PFC,0.019848087802529335
PFC,0.1658090353012085		MT,S11_C0,0.1017		PFC,0.20975540578365326			PFC,0.11569247394800186
PFC,0.12575842440128326		IT,S11_C0,0.0721		PFC,0.11024346202611923			PFC,0.24031446874141693
PFC,-0.008420507423579693		V4,S11_C0,0.1784		PFC,0.009899765253067017			PFC,-0.015802450478076935
PFC,0.04302676022052765		PFC,S11_C1,0.0218		PFC,-0.020167192444205284			PFC,0.1341477334499359
PFC,0.056009724736213684		FEF,S11_C1,0.026		PFC,0.020400870591402054			PFC,0.20607544481754303
PFC,0.2541002333164215		LIP,S11_C1,0.0769		PFC,-0.025712981820106506			PFC,-0.10191753506660461
PFC,0.10944872349500656		MT,S11_C1,0.1023		PFC,0.21507060527801514			PFC,-0.14184702932834625
PFC,0.14697809517383575		IT,S11_C1,0.0935		PFC,0.10204984992742538			PFC,0.05989230051636696
PFC,-0.17167963087558746		V4,S11_C1,0.1507		PFC,0.1581595540046692			PFC,0.15456432104110718
PFC,-0.07089013606309891		PFC,S11_C2,0.0199		PFC,-0.11381268501281738			PFC,-0.027261018753051758
PFC,-0.08899927884340286		FEF,S11_C2,0.025		PFC,-0.1239413321018219			PFC,0.18858586251735687
PFC,-0.05717086419463158		LIP,S11_C2,0.0798		PFC,-0.07913722097873688			PFC,-0.01517400424927473
PFC,-0.009417272172868252		MT,S11_C2,0.0981		PFC,-0.0596720315515995			PFC,0.0616040974855423
PFC,-0.20254257321357727		IT,S11_C2,0.105		PFC,-0.07752751559019089			PFC,-0.08419246226549149
PFC,-0.08587532490491867		V4,S11_C2,0.1577		PFC,-0.053404130041599274			PFC,-0.0341678149998188
PFC,0.11419456452131271		PFC,S11_C3,0.0144		PFC,0.3252086937427521			PFC,0.23045052587985992
PFC,-0.04259224236011505		FEF,S11_C3,0.025		PFC,-0.06616165488958359			PFC,0.04260506108403206
PFC,0.0035967123694717884		LIP,S11_C3,0.075		PFC,0.12956540286540985			PFC,0.2502962052822113
PFC,-0.04123770073056221		MT,S11_C3,0.0906		PFC,0.08715510368347168			PFC,0.27301833033561707
PFC,-0.028296632692217827		IT,S11_C3,0.0638		PFC,0.2349296510219574			PFC,0.2712508738040924
PFC,0.16594795882701874		V4,S11_C3,0.1825		PFC,-0.14480458199977875			PFC,-0.13235725462436676
PFC,-0.04350373521447182		PFC,S12_C0,0.0192		PFC,-0.2702755033969879			PFC,-0.08439658582210541
PFC,0.1208437979221344		FEF,S12_C0,0.0196		PFC,-0.1974819451570511			PFC,0.35156697034835815
PFC,0.2452746480703354		LIP,S12_C0,0.0398		PFC,0.11868254095315933			PFC,-0.17069564759731293
PFC,0.5310556292533875		MT,S12_C0,0.0758		PFC,-0.20973879098892212			PFC,-0.08271139860153198
PFC,0.5121649503707886		IT,S12_C0,0.0749		PFC,0.08316170424222946			PFC,-0.0832970067858696
PFC,0.4062594175338745		V4,S12_C0,0.1813		PFC,0.059297338128089905			PFC,-0.1892855316400528
PFC,0.4730280041694641		PFC,S12_C1,0.0229		PFC,0.16314199566841125			PFC,-0.15985050797462463
PFC,0.5460732579231262		FEF,S12_C1,0.0193		PFC,0.07516991347074509			PFC,0.08191589266061783
PFC,0.02719494141638279		LIP,S12_C1,0.0412		PFC,0.26544368267059326			PFC,-0.06668313592672348
PFC,0.06298158317804337		MT,S12_C1,0.0828		PFC,-0.05470956116914749			PFC,-0.03403819352388382
PFC,0.001663850387558341		IT,S12_C1,0.0839		PFC,0.4734741449356079			PFC,-0.06823232769966125
PFC,0.13293808698654175		V4,S12_C1,0.1682		PFC,0.26047372817993164			PFC,-0.05710789933800697
PFC,-0.0847773402929306		PFC,S12_C2,0.0177		PFC,-0.0857493057847023			PFC,0.0680447518825531
PFC,0.14494958519935608		FEF,S12_C2,0.0316		PFC,0.27934274077415466			PFC,0.18913042545318604
PFC,-0.04700017347931862		LIP,S12_C2,0.0654		PFC,0.28213265538215637			PFC,0.17364884912967682
PFC,-0.032461997121572495		MT,S12_C2,0.0766		PFC,0.02607572264969349			PFC,0.056854248046875
PFC,-0.0640890896320343		IT,S12_C2,0.1103		PFC,0.041594505310058594			PFC,0.024868246167898178
PFC,0.09726026654243469		V4,S12_C2,0.1544		PFC,-0.16533103585243225			PFC,-0.1327505111694336
PFC,0.11128833144903183		PFC,S12_C3,0.0135		PFC,-0.06137488782405853			PFC,0.06662140786647797
PFC,0.20564255118370056		FEF,S12_C3,0.0236		PFC,0.15035420656204224			PFC,0.2954614460468292
PFC,0.011579368263483047		LIP,S12_C3,0.0719		PFC,-0.1034175306558609			PFC,0.10887660086154938
PFC,-0.07848389446735382		MT,S12_C3,0.0695		PFC,-0.004749211948364973			PFC,0.24904225766658783
PFC,0.02918713539838791		IT,S12_C3,0.077		PFC,0.26368898153305054			PFC,0.03416389226913452
PFC,-0.2537687122821808		V4,S12_C3,0.1777		PFC,0.01765119470655918			PFC,-0.1146555244922638
PFC,0.057859741151332855		PFC,S13_C0,0.0196		PFC,0.21271783113479614			PFC,-0.1401529759168625
PFC,-0.055073026567697525		FEF,S13_C0,0.0173		PFC,0.3952846825122833			PFC,-0.1004808098077774
PFC,0.12232159823179245		LIP,S13_C0,0.0326		PFC,-0.06887549161911011			PFC,-0.09367913007736206
PFC,-0.2711310088634491		MT,S13_C0,0.0719		PFC,0.160422220826149			PFC,0.043926939368247986
PFC,0.17091703414916992		IT,S13_C0,0.066		PFC,0.030506640672683716			PFC,0.08190487325191498
PFC,-0.1820930689573288		V4,S13_C0,0.2139		PFC,0.0699736699461937			PFC,0.08711807429790497
PFC,0.2220746874809265		PFC,S13_C1,0.0186		PFC,-0.2115551233291626			PFC,-0.036880359053611755
PFC,0.0008736085146665573		FEF,S13_C1,0.0164		PFC,-0.06456465274095535			PFC,-0.04093000665307045
PFC,-0.06552910804748535		LIP,S13_C1,0.041		PFC,0.09429322928190231			PFC,-0.071656733751297
PFC,-0.10930193215608597		MT,S13_C1,0.0911		PFC,-0.04669724404811859			PFC,-0.052490826696157455
PFC,0.08762378245592117		IT,S13_C1,0.0755		PFC,0.005481674335896969			PFC,-0.2635597288608551
PFC,0.19399979710578918		V4,S13_C1,0.1572		PFC,-0.06333004683256149			PFC,-0.026191219687461853
PFC,0.2112504541873932		PFC,S13_C2,0.0195		PFC,-0.028758373111486435			PFC,0.10433118790388107
PFC,0.1430550217628479		FEF,S13_C2,0.0307		PFC,-0.11319620162248611			PFC,-0.1554080694913864
PFC,0.09606485068798065		LIP,S13_C2,0.0925		PFC,0.05436130240559578			PFC,0.2781743109226227
PFC,0.07020699977874756		MT,S13_C2,0.0934		PFC,0.12100338935852051			PFC,0.09812338650226593
PFC,-0.013102324679493904		IT,S13_C2,0.1008		PFC,0.05714286491274834			PFC,0.09437397122383118
PFC,0.17558544874191284		V4,S13_C2,0.1412		PFC,0.0959121361374855			PFC,0.09105619788169861
PFC,0.17416483163833618		PFC,S13_C3,0.0223		PFC,0.14657673239707947			PFC,-0.17350028455257416
PFC,-0.1624199002981186		FEF,S13_C3,0.0355		PFC,-0.22677718102931976			PFC,0.1133999153971672
PFC,-0.01751570962369442		LIP,S13_C3,0.0642		PFC,0.010604705661535263			PFC,-0.1691197156906128
PFC,0.08599374443292618		MT,S13_C3,0.0895		PFC,0.13857267796993256			PFC,0.15339671075344086
PFC,0.14951057732105255		IT,S13_C3,0.0753		PFC,-0.1769968420267105			PFC,0.11504475772380829
PFC,-0.07830137759447098		V4,S13_C3,0.1483		PFC,0.1558857411146164			PFC,-0.09310010820627213
PFC,0.24404248595237732		PFC,S14_C0,0.0227		PFC,-0.016449756920337677			PFC,-0.14980044960975647
PFC,0.143295556306839		FEF,S14_C0,0.0311		PFC,0.1113024577498436			PFC,-0.12566439807415009
PFC,-0.08277533948421478		LIP,S14_C0,0.074		PFC,0.09736824780702591			PFC,-0.04750071093440056
PFC,0.13227175176143646		MT,S14_C0,0.128		PFC,0.05798786133527756			PFC,-0.18738479912281036
PFC,-0.01605432853102684		IT,S14_C0,0.0715		PFC,-0.029828788712620735			PFC,0.009071692824363708
PFC,0.21042709052562714		V4,S14_C0,0.2048		PFC,0.21647365391254425			PFC,-0.16532595455646515
PFC,0.07154789566993713		PFC,S14_C1,0.0272		PFC,-0.03863942250609398			PFC,-0.05678781867027283
PFC,0.1749155968427658		FEF,S14_C1,0.0265		PFC,-0.19140712916851044			PFC,0.3030714988708496
PFC,0.08492796123027802		LIP,S14_C1,0.0917		PFC,-0.1351761370897293			PFC,0.09075918793678284
PFC,0.10827693343162537		MT,S14_C1,0.103		PFC,-0.04169739410281181			PFC,0.41449880599975586
PFC,0.09793007373809814		IT,S14_C1,0.1051		PFC,-0.16841386258602142			PFC,0.02338833548128605
PFC,-0.05712587386369705		V4,S14_C1,0.1767		PFC,0.1273675560951233			PFC,0.10562631487846375
PFC,0.21213608980178833		PFC,S14_C2,0.0181		PFC,0.0956040695309639			PFC,-0.1969120055437088
PFC,0.34395909309387207		FEF,S14_C2,0.0315		PFC,-0.0857921838760376			PFC,-0.2307361662387848
PFC,0.1600894182920456		LIP,S14_C2,0.0811		PFC,0.15300701558589935			PFC,-0.1594868302345276
PFC,0.24947400391101837		MT,S14_C2,0.1176		PFC,0.09868759661912918			PFC,0.12427394092082977
PFC,0.15495404601097107		IT,S14_C2,0.1168		PFC,0.20197612047195435			PFC,0.091948002576828
PFC,0.024142304435372353		V4,S14_C2,0.1945		PFC,-0.0313727892935276			PFC,-0.019345588982105255
PFC,0.19985896348953247		PFC,S14_C3,0.0242		PFC,0.46129077672958374			PFC,0.36061742901802063
PFC,0.0718969777226448		FEF,S14_C3,0.0368		PFC,-0.012902852147817612			PFC,-0.1484013795852661
PFC,0.08811570703983307		LIP,S14_C3,0.0747		PFC,-0.016478585079312325			PFC,-0.08053144812583923
PFC,-0.03142030909657478		MT,S14_C3,0.1382		PFC,0.1293533444404602			PFC,0.07864584028720856
PFC,-0.15876440703868866		IT,S14_C3,0.0778		PFC,0.21171177923679352			PFC,-0.20452414453029633
PFC,-0.00428550411015749		V4,S14_C3,0.1838		PFC,-0.14371207356452942			PFC,-0.08756396919488907
PFC,0.04598544165492058		PFC,S15_C0,0.018		PFC,0.13590596616268158			PFC,0.11323969066143036
PFC,0.009069890715181828		FEF,S15_C0,0.0327		PFC,-0.037837009876966476			PFC,-0.015447547659277916
PFC,-0.08229486644268036		LIP,S15_C0,0.0737		PFC,0.0938292071223259			PFC,-0.12297140061855316
PFC,-0.06734911352396011		MT,S15_C0,0.0955		PFC,-0.12137170881032944			PFC,-0.009862396866083145
PFC,0.0561017207801342		IT,S15_C0,0.061		PFC,0.025831948965787888			PFC,-0.07301121950149536
PFC,-0.09013297408819199		V4,S15_C0,0.1609		PFC,0.28212037682533264			PFC,0.0878477543592453
PFC,-0.12168285250663757		PFC,S15_C1,0.0164		PFC,0.32327139377593994			PFC,-0.14947667717933655
PFC,-0.21046486496925354		FEF,S15_C1,0.0272		PFC,0.01259960699826479			PFC,-0.254157155752182
PFC,-0.1654849797487259		LIP,S15_C1,0.0725		PFC,0.16649678349494934			PFC,0.4510438144207001
PFC,0.026839619502425194		MT,S15_C1,0.0966		PFC,-0.004058670252561569			PFC,0.2423950433731079
PFC,0.026866856962442398		IT,S15_C1,0.0777		PFC,0.09336841106414795			PFC,0.015220701694488525
PFC,-0.08856005221605301		V4,S15_C1,0.1414		PFC,-0.13122276961803436			PFC,-0.15099608898162842
PFC,-0.010705864056944847		PFC,S15_C2,0.0116		PFC,-0.04330708831548691			PFC,-0.06500554084777832
PFC,0.07586842030286789		FEF,S15_C2,0.0321		PFC,0.1866990029811859			PFC,0.027621522545814514
PFC,-0.08718061447143555		LIP,S15_C2,0.0769		PFC,-0.10599648207426071			PFC,-0.1412874460220337
PFC,-0.09373340010643005		MT,S15_C2,0.0921		PFC,-0.14239491522312164			PFC,-0.04625800997018814
PFC,-0.1037273183465004		IT,S15_C2,0.1035		PFC,-0.0038617223035544157			PFC,0.48052147030830383
PFC,0.15354487299919128		V4,S15_C2,0.1598		PFC,-0.03024996630847454			PFC,0.032983195036649704
PFC,0.1844336986541748		PFC,S15_C3,0.0213		PFC,-0.12467843294143677			PFC,-0.11229635775089264
PFC,-0.00450486782938242		FEF,S15_C3,0.0255		PFC,0.3003794550895691			PFC,-0.024140235036611557
PFC,0.09505472332239151		LIP,S15_C3,0.0672		PFC,-0.08763734251260757			PFC,-0.050365038216114044
PFC,0.030025996267795563		MT,S15_C3,0.0977		PFC,-0.03352706879377365			PFC,0.0037217584904283285
PFC,0.35707351565361023		IT,S15_C3,0.0821		PFC,0.15119478106498718			PFC,-0.08609817922115326
PFC,0.2224775105714798		V4,S15_C3,0.1866		PFC,0.061189986765384674			PFC,0.17633569240570068
PFC,-0.20207563042640686				PFC,-0.09410587698221207			PFC,-0.2690260410308838
PFC,0.09707728773355484				PFC,-0.028057297691702843			PFC,-0.045236021280288696
PFC,0.2004462629556656				PFC,-0.10935842245817184			PFC,0.2533879578113556
PFC,0.0886446163058281				PFC,-0.17137697339057922			PFC,-0.1582821160554886
PFC,0.20067542791366577				PFC,-0.11468285322189331			PFC,0.27730655670166016
PFC,-0.19651424884796143				PFC,-0.15632103383541107			PFC,0.2895267605781555
PFC,0.31243935227394104				PFC,0.08786623924970627			PFC,0.002522425027564168
PFC,-0.13550527393817902				PFC,0.17826130986213684			PFC,0.19345085322856903
PFC,-0.25094226002693176				PFC,-0.2093922197818756			PFC,-0.017381230369210243
PFC,0.44081079959869385				PFC,0.2475326955318451			PFC,0.003671710379421711
PFC,0.14186997711658478				PFC,0.02126169204711914			PFC,-0.07393406331539154
PFC,-0.3871783912181854				PFC,-0.17083758115768433			PFC,0.030737077817320824
PFC,0.16331882774829865				PFC,0.17074407637119293			PFC,0.21877001225948334
PFC,-0.1888640820980072				PFC,-0.08249729126691818			PFC,-0.08537004888057709
PFC,-0.06130187213420868				PFC,0.044722843915224075			PFC,-0.12650719285011292
PFC,-0.14755983650684357				PFC,-0.2836819589138031			PFC,-0.14112906157970428
PFC,0.2466776818037033				PFC,-0.16375331580638885			PFC,-0.024049313738942146
PFC,0.12912173569202423				PFC,-0.11579897254705429			PFC,0.16694559156894684
PFC,-0.037698421627283096				PFC,-0.04466531425714493			PFC,0.015838725492358208
PFC,0.22303812205791473				PFC,0.1540789008140564			PFC,0.024084655568003654
PFC,-0.011750713922083378				PFC,0.08225509524345398			PFC,-0.1598713994026184
PFC,-0.0865323469042778				PFC,-0.08984553068876266			PFC,0.24566760659217834
PFC,0.19271856546401978				PFC,-0.024253549054265022			PFC,-0.09774209558963776
PFC,0.11994050443172455				PFC,0.06748263537883759			PFC,0.19943919777870178
PFC,0.24841296672821045				PFC,-0.2862991690635681			PFC,0.09878294169902802
PFC,-0.08574924618005753				PFC,-0.10314212739467621			PFC,0.024781642481684685
PFC,-0.11918281763792038				PFC,0.1507556438446045			PFC,-0.07580212503671646
PFC,0.025328094139695168				PFC,0.22153952717781067			PFC,-0.08200987428426743
PFC,-0.1751548796892166				PFC,0.11159693449735641			PFC,0.10186975449323654
PFC,-0.11104118824005127				PFC,-0.010292341001331806			PFC,0.1633392572402954
PFC,0.14289207756519318				PFC,0.10853040218353271			PFC,0.09624733030796051
PFC,-0.11978936195373535				PFC,-0.08134891837835312			PFC,-0.21803660690784454
PFC,-0.12522029876708984				PFC,0.040160972625017166			PFC,-0.05036487430334091
PFC,-0.20518581569194794				PFC,-0.133630633354187			PFC,-0.04968998208642006
PFC,-0.2696243226528168				PFC,-0.08085576444864273			PFC,-0.047202177345752716
PFC,0.06089236959815025				PFC,0.26400846242904663			PFC,0.07644954323768616
PFC,-0.10397884249687195				PFC,0.10620121657848358			PFC,-0.00962107628583908
PFC,-0.02272661402821541				PFC,-0.28235509991645813			PFC,0.11086570471525192
PFC,0.12673792243003845				PFC,0.17788270115852356			PFC,-0.16205523908138275
PFC,0.2420671582221985				PFC,-0.19449250400066376			PFC,-0.06908851116895676
PFC,-0.2709227502346039				PFC,0.15022797882556915			PFC,-0.21609559655189514
PFC,0.21795813739299774				PFC,-0.12309148907661438			PFC,0.002079304773360491
PFC,0.020972151309251785				PFC,-0.17816926538944244			PFC,0.1493874490261078
PFC,-0.17848432064056396				PFC,0.08328481763601303			PFC,-0.19767418503761292
PFC,0.034585725516080856				PFC,-0.07727909088134766			PFC,0.1252453774213791
PFC,-0.2006603479385376				PFC,0.0747392475605011			PFC,0.23171164095401764
PFC,-0.07311560958623886				PFC,-0.02970755845308304			PFC,0.09194964915513992
PFC,-0.29515987634658813				PFC,-0.11973436176776886			PFC,-0.05057217925786972
PFC,0.15337808430194855				PFC,-0.1452985256910324			PFC,0.06821513175964355
PFC,-0.1282697468996048				PFC,-0.04645653814077377			PFC,0.050628144294023514
PFC,0.035462621599435806				PFC,0.020724564790725708			PFC,-0.09329613298177719
PFC,-0.2239009290933609				PFC,-0.03166013956069946			PFC,-0.1953415423631668
PFC,0.13242536783218384				PFC,-0.06343327462673187			PFC,-0.15851987898349762
PFC,-0.11019495129585266				PFC,0.3412702977657318			PFC,-0.02249535173177719
PFC,-0.14450733363628387				PFC,0.22680847346782684			PFC,0.3600812256336212
PFC,-0.30756649374961853				PFC,0.03535974398255348			PFC,-0.09240072965621948
PFC,-0.029086962342262268				PFC,-0.08235864341259003			PFC,-0.16034696996212006
PFC,-0.2329237461090088				PFC,-0.03701856732368469			PFC,0.3067050278186798
PFC,-0.1520625799894333				PFC,0.027470946311950684			PFC,0.18047472834587097
PFC,-0.12147816270589828				PFC,0.13018764555454254			PFC,-0.13352550566196442
PFC,-0.14794452488422394				PFC,-0.43643081188201904			PFC,-0.11712151020765305
PFC,0.31731680035591125				PFC,-0.048408910632133484			PFC,0.2784759998321533
PFC,0.15522293746471405				PFC,-0.005381870549172163			PFC,0.20419220626354218
PFC,0.24235084652900696				PFC,-0.06613419950008392			PFC,-0.03911035507917404
PFC,-0.10854212939739227				PFC,0.005418802611529827			PFC,-0.020580222830176353
PFC,-0.009026850573718548				PFC,0.014764178544282913			PFC,-0.16976431012153625
PFC,0.11895354092121124				PFC,-0.03183490410447121			PFC,-0.11351626366376877
PFC,-0.004665764048695564				PFC,-0.30622926354408264			PFC,-0.019061380997300148
PFC,0.08155836910009384				PFC,-0.0650235116481781			PFC,0.04347260296344757
PFC,-0.10194674134254456				PFC,-0.14600726962089539			PFC,-0.11865543574094772
PFC,0.43136081099510193				PFC,0.03817787393927574			PFC,0.01388995349407196
PFC,-0.18324114382266998				PFC,0.22940777242183685			PFC,-0.06208464875817299
PFC,0.3462410867214203				PFC,0.2767580449581146			PFC,-0.05047879368066788
PFC,0.39185038208961487				PFC,0.38247567415237427			PFC,0.2451504021883011
PFC,0.21746572852134705				PFC,0.04148327559232712			PFC,-0.19245505332946777
PFC,0.1087384819984436				PFC,0.17471762001514435			PFC,-0.022093171253800392
PFC,0.2197989523410797				PFC,0.4037122130393982			PFC,-0.06775900721549988
PFC,-0.25550761818885803				PFC,0.07597921043634415			PFC,-0.16848482191562653
PFC,0.4544605016708374				PFC,-0.19157135486602783			PFC,0.15891990065574646
PFC,0.0822412371635437				PFC,-0.24474941194057465			PFC,0.26764318346977234
PFC,-0.1027621477842331				PFC,-0.1678057461977005			PFC,-0.14041952788829803
PFC,-0.0014567675534635782				PFC,-0.051069628447294235			PFC,-0.03802608698606491
PFC,0.17716026306152344				PFC,0.18322056531906128			PFC,-0.13856633007526398
PFC,0.10482579469680786				PFC,-0.11439374834299088			PFC,-0.0705123022198677
PFC,-0.08192505687475204				PFC,0.20248891413211823			PFC,0.27226072549819946
PFC,0.020484045147895813				PFC,0.40725573897361755			PFC,0.18880145251750946
PFC,0.03973040357232094				PFC,-0.08859286457300186			PFC,0.22282736003398895
PFC,-0.1225551962852478				PFC,-0.06293167173862457			PFC,-0.2439359724521637
PFC,-0.32934728264808655				PFC,-0.09722021967172623			PFC,0.007092978339642286
PFC,0.13751141726970673				PFC,0.23452527821063995			PFC,-0.1284637153148651
PFC,0.13846923410892487				PFC,0.06925342231988907			PFC,0.3138246238231659
PFC,-0.10720177739858627				PFC,0.2266816347837448			PFC,0.40938887000083923
PFC,0.013046890497207642				PFC,-0.1271120011806488			PFC,0.09646942466497421
PFC,0.24904321134090424				PFC,-0.13550256192684174			PFC,0.1874065101146698
PFC,0.029113905504345894				PFC,0.021595502272248268			PFC,-0.20113062858581543
PFC,-0.09026455134153366				PFC,0.08678145706653595			PFC,-0.24962885677814484
PFC,-0.0282136183232069				PFC,0.017144573852419853			PFC,-0.044440001249313354
PFC,-0.01290284376591444				PFC,-0.14242862164974213			PFC,0.078728087246418
PFC,0.23042148351669312				PFC,-0.16376052796840668			PFC,-0.10584381967782974
PFC,0.08328481763601303				PFC,0.43169236183166504			PFC,-0.28097185492515564
PFC,0.282132625579834				PFC,-0.14439651370048523			PFC,-0.027206484228372574
PFC,0.3548828363418579				PFC,0.06236862391233444			PFC,0.022132424637675285
PFC,-0.3408909738063812				PFC,-0.10546687245368958			PFC,-0.02961263246834278
PFC,0.07446056604385376				PFC,-0.038160886615514755			PFC,0.15253859758377075
PFC,0.39796850085258484				PFC,-0.03665792942047119			PFC,-0.15172360837459564
PFC,0.2770359516143799				PFC,0.09324739128351212			PFC,-0.3327612280845642
PFC,0.03678559511899948				PFC,-0.10161644220352173			PFC,-0.15827545523643494
PFC,0.0952264741063118				PFC,-0.05444538965821266			PFC,-0.03882628679275513
PFC,0.11461640894412994				PFC,-0.05273128300905228			PFC,0.1656242460012436
PFC,0.08081285655498505				PFC,0.016366934403777122			PFC,0.22401031851768494
PFC,0.061707280576229095				PFC,-0.11110041290521622			PFC,-0.15581226348876953
PFC,0.27617236971855164				PFC,-1.3504177331924438e-08			PFC,-0.09545240551233292
PFC,0.07782524824142456				PFC,-0.12797267735004425			PFC,-0.11428901553153992
PFC,-0.10905086994171143				PFC,-0.18134286999702454			PFC,0.09015846252441406
PFC,-0.07064404338598251				PFC,-0.19848567247390747			PFC,-0.2718023359775543
PFC,0.27877530455589294				PFC,-0.20469318330287933			PFC,0.19232246279716492
PFC,-0.0944107249379158				PFC,-0.12033134698867798			PFC,-0.05628344044089317
PFC,-0.03139621019363403				PFC,-0.144686758518219			PFC,0.028618479147553444
PFC,-0.016057606786489487				PFC,-0.20942001044750214			PFC,0.09204127639532089
PFC,0.17780323326587677				PFC,0.22455626726150513			PFC,0.2758479118347168
PFC,0.4359318017959595				PFC,0.4981043338775635			PFC,0.12423310428857803
PFC,0.2611132264137268				PFC,-0.22119955718517303			PFC,0.254059761762619
PFC,0.32320016622543335				PFC,-0.12284382432699203			PFC,-0.1059248223900795
PFC,0.4968777000904083				PFC,-0.038045089691877365			PFC,0.022045185789465904
PFC,0.07654111087322235				PFC,-0.039220817387104034			PFC,-0.16960471868515015
PFC,0.0782807469367981				PFC,-0.3706320524215698			PFC,0.03271834924817085
PFC,0.2997111976146698				PFC,-0.09612807631492615			PFC,0.14089161157608032
PFC,0.0553366020321846				PFC,-0.14180685579776764			PFC,-0.04781258478760719
PFC,-0.15032801032066345				PFC,-0.1652238667011261			PFC,0.04991809278726578
PFC,0.18766415119171143				PFC,-0.08832097053527832			PFC,0.036240752786397934
PFC,-0.03669179975986481				PFC,-1.862645149230957e-09			PFC,0.040166184306144714
PFC,0.09449435025453568				PFC,-0.10173387080430984			PFC,0.11419016122817993
PFC,-0.06490692496299744				PFC,-0.1521703004837036			PFC,-0.08515620231628418
PFC,-0.009954243898391724				PFC,-0.2223394513130188			PFC,0.278258740901947
PFC,-0.09389889985322952				PFC,-0.07342425733804703			PFC,-0.13987930119037628
PFC,-0.04595106467604637				PFC,0.011957395821809769			PFC,-0.019050544127821922
PFC,0.0037828274071216583				PFC,-0.08365163207054138			PFC,-0.2512606680393219
PFC,-0.1822727471590042				PFC,-0.06194665655493736			PFC,-0.08375006169080734
PFC,0.01785830222070217				PFC,0.07913529872894287			PFC,0.06358286738395691
PFC,-0.4175938069820404				PFC,0.03117920272052288			PFC,-0.03720586374402046
PFC,-0.029998362064361572				PFC,-0.050902802497148514			PFC,0.11552847921848297
PFC,0.08092164993286133				PFC,-0.05512872710824013			PFC,-0.14497099816799164
PFC,-0.0010096183978021145				PFC,0.02419564314186573			PFC,-0.11825534701347351
PFC,0.41738900542259216				PFC,-0.05924046039581299			PFC,-0.11595341563224792
PFC,0.46129074692726135				PFC,-0.08249912410974503			PFC,-0.2556486129760742
PFC,0.4734741747379303				PFC,-0.12633705139160156			PFC,0.242403045296669
PFC,-0.11965113133192062				PFC,-0.05933238938450813			PFC,0.10537929087877274
PFC,0.24056941270828247				PFC,-0.09497417509555817			PFC,-0.08716880530118942
PFC,-0.06614658236503601				PFC,-0.093951515853405			PFC,0.004975724965333939
PFC,-0.018911371007561684				PFC,0.18963564932346344			PFC,0.038473352789878845
PFC,0.048051316291093826				PFC,-0.236032634973526			PFC,-0.19876164197921753
PFC,0.0701516717672348				PFC,0.051633235067129135			PFC,0.010161743499338627
PFC,0.007264033891260624				PFC,-0.22991621494293213			PFC,-0.08763554692268372
PFC,-0.15065088868141174				PFC,-0.15804092586040497			PFC,-0.040508728474378586
PFC,-0.06975667923688889				PFC,-0.32345330715179443			PFC,-0.04244864359498024
PFC,0.34233707189559937				PFC,-0.0043550715781748295			PFC,0.25370755791664124
PFC,-0.06776763498783112				PFC,0.1436665952205658			PFC,0.08136223256587982
PFC,-0.1439504623413086				PFC,0.14660057425498962			PFC,-0.028490571305155754
PFC,0.04628386348485947				PFC,0.08640752732753754			PFC,-0.05615133047103882
PFC,-0.07573515176773071				PFC,0.003897868562489748			PFC,0.21577291190624237
PFC,-0.1535412073135376				PFC,0.14560800790786743			PFC,0.015531698241829872
PFC,-0.09309656918048859				PFC,-0.14660057425498962			PFC,-0.12644155323505402
PFC,0.09211369603872299				PFC,0.04314554110169411			PFC,0.11566632986068726
PFC,-0.07839370518922806				PFC,-0.18786276876926422			PFC,-0.08718062937259674
PFC,0.34070590138435364				PFC,0.14949765801429749			PFC,0.25184231996536255
PFC,0.37387076020240784				PFC,0.20275291800498962			PFC,0.09109896421432495
PFC,0.49703356623649597				PFC,-0.06353311240673065			PFC,0.19449666142463684
PFC,0.30788910388946533				PFC,-0.12327377498149872			PFC,-0.13938426971435547
PFC,0.44692462682724				PFC,-0.06996471434831619			PFC,0.15683388710021973
PFC,-0.1528189778327942				PFC,0.12515611946582794			PFC,0.09468816965818405
PFC,0.11090078204870224				PFC,-0.11520615965127945			PFC,0.08828877657651901
PFC,0.25789186358451843				PFC,-0.11090792715549469			PFC,0.07524555921554565
PFC,0.2256450057029724				PFC,0.3009032905101776			PFC,-0.02969720959663391
PFC,0.06301874667406082				PFC,0.2706963121891022			PFC,0.136029452085495
PFC,0.27136093378067017				PFC,0.028551455587148666			PFC,0.2152397185564041
PFC,0.08181838691234589				PFC,-0.0569213405251503			PFC,-0.2113550305366516
PFC,0.26702579855918884				PFC,-0.010663216933608055			PFC,0.044629115611314774
PFC,0.04814440757036209				PFC,0.038474611937999725			PFC,0.08232219517230988
PFC,-0.24766549468040466				PFC,-0.2611169219017029			PFC,0.041021689772605896
PFC,-0.13648070394992828				PFC,-0.20098325610160828			PFC,-0.08801241219043732
PFC,0.19263482093811035				PFC,-0.11505245417356491			PFC,-0.09027405083179474
PFC,0.19952338933944702				PFC,-0.1264582872390747			PFC,-0.2575016915798187
PFC,-0.06960751116275787				PFC,0.041775837540626526			PFC,0.1612394005060196
PFC,0.14695805311203003				PFC,-0.19615690410137177			PFC,-0.13934074342250824
PFC,0.12229549884796143				PFC,0.38047295808792114			PFC,0.13863734900951385
PFC,0.2993107736110687				PFC,-0.14960721135139465			PFC,0.16674183309078217
PFC,0.27934274077415466				PFC,0.05159403756260872			PFC,-0.012228449806571007
PFC,0.1364150047302246				PFC,0.4066317677497864			PFC,0.08880005776882172
PFC,0.23317615687847137				PFC,0.0962548777461052			PFC,0.07548677176237106
PFC,-0.0736486092209816				PFC,-0.07164724171161652			PFC,-0.06352731585502625
PFC,-0.05726313218474388				PFC,0.058061208575963974			PFC,0.3451184034347534
PFC,0.04609736055135727				PFC,0.0917079821228981			PFC,-0.29734644293785095
PFC,0.04921872913837433				PFC,0.08612819015979767			PFC,-0.25560852885246277
PFC,-0.09756114333868027				PFC,0.15076692402362823			PFC,0.11378432810306549
PFC,-0.13778391480445862				PFC,0.18155574798583984			PFC,0.12068213522434235
PFC,-0.10698851197957993				PFC,0.013900944963097572			PFC,0.08584503084421158
PFC,0.2852197289466858				PFC,0.42742490768432617			PFC,0.2976773977279663
PFC,-0.044445205479860306				PFC,0.30567115545272827			PFC,0.15961246192455292
PFC,0.00294880080036819				PFC,0.20025764405727386			PFC,-0.20091699063777924
PFC,-0.012287053279578686				PFC,0.3028109073638916			PFC,-0.008973885327577591
PFC,0.014305876567959785				PFC,0.16693270206451416			PFC,-0.22305232286453247
PFC,-0.07540755718946457				PFC,0.054317548871040344			PFC,-0.07141900062561035
PFC,-0.1220070868730545				PFC,0.22123125195503235			PFC,-0.1065463125705719
PFC,0.14218010008335114				PFC,-0.09440494328737259			PFC,0.0497460775077343
PFC,-0.1993798166513443				PFC,-0.31178227066993713			PFC,-0.06176712363958359
PFC,0.11571389436721802				PFC,0.19531165063381195			PFC,0.5974934697151184
PFC,0.10219841450452805				PFC,-0.056252069771289825			PFC,0.043378252536058426
PFC,0.17293508350849152				PFC,-0.19245928525924683			PFC,0.06683222949504852
PFC,-0.06288500130176544				PFC,0.038466665893793106			PFC,-0.015491592697799206
PFC,0.3155764639377594				PFC,0.016001183539628983			PFC,0.025151656940579414
PFC,-0.009381137788295746				PFC,0.2260950803756714			PFC,0.029583048075437546
PFC,0.33554720878601074				PFC,0.1772211492061615			PFC,0.1615656465291977
PFC,-0.06523571163415909				PFC,0.16795134544372559			PFC,-0.2124248892068863
PFC,0.26838234066963196				PFC,-0.10511816293001175			PFC,0.13786643743515015
PFC,0.07537783682346344				PFC,0.1583496332168579			PFC,0.08520454168319702
PFC,-0.05848051607608795				PFC,-0.05035370960831642			PFC,0.2653135657310486
PFC,0.02617308869957924				PFC,-0.037288516759872437			PFC,0.04500226303935051
PFC,0.05887402221560478				PFC,0.14534254372119904			PFC,0.14167799055576324
PFC,-0.36070960760116577				PFC,-0.07807561755180359			PFC,-0.23390737175941467
PFC,0.09155864268541336				PFC,0.1025070771574974			PFC,0.11133924871683121
PFC,0.11540774255990982				PFC,0.0015170015394687653			PFC,-0.14118625223636627
PFC,-0.12242648750543594				PFC,-0.13399295508861542			PFC,0.004958512261509895
PFC,-0.05035371333360672				PFC,-0.05705525353550911			PFC,0.10968875139951706
PFC,0.08704663813114166				PFC,0.14343349635601044			PFC,0.11206190288066864
PFC,0.041519828140735626				PFC,-0.03264501318335533			PFC,0.008983906358480453
PFC,0.005282675847411156				PFC,-0.10285881161689758			PFC,0.38319286704063416
PFC,0.21850942075252533				PFC,-0.08563230186700821			PFC,0.11017056554555893
PFC,-0.018906008452177048				PFC,0.017003409564495087			PFC,-0.04063883423805237
PFC,0.10803581029176712				PFC,0.11270114034414291			PFC,0.007610264699906111
PFC,-0.026650093495845795				PFC,0.2329464554786682			PFC,-0.07351704686880112
PFC,0.1024976521730423				PFC,-0.0066347792744636536			PFC,0.011855336837470531
PFC,0.5416516661643982				PFC,0.02396867237985134			PFC,-0.08738426864147186
PFC,-0.16023272275924683				PFC,-0.2767725884914398			PFC,-0.11976400017738342
PFC,0.18694861233234406				PFC,0.1697036474943161			PFC,-0.09447818249464035
PFC,0.17349490523338318				PFC,-0.21107904613018036			PFC,0.12247471511363983
PFC,0.21155770123004913				PFC,0.28609779477119446			PFC,0.01611785776913166
PFC,-0.10454685240983963				PFC,0.03633307293057442			PFC,-0.2375636249780655
PFC,-0.07746094465255737				PFC,0.18030115962028503			PFC,0.03972787782549858
PFC,0.23331648111343384				PFC,0.18270538747310638			PFC,0.30811944603919983
PFC,-0.2669183015823364				PFC,-0.15658172965049744			PFC,0.0036335214972496033
PFC,-0.01399729773402214				PFC,-0.17729893326759338			PFC,-0.1007278710603714
PFC,-0.14890584349632263				PFC,0.36235693097114563			PFC,0.08562297374010086
PFC,0.2390774041414261				PFC,0.0536673404276371			PFC,-0.06779298931360245
PFC,-0.2702024579048157				PFC,-0.14795918762683868			PFC,-0.28638529777526855
PFC,-0.1680448055267334				PFC,-0.1988084614276886			PFC,-0.2673158049583435
PFC,0.035675857216119766				PFC,0.11546055972576141			PFC,0.09051966667175293
PFC,0.32211390137672424				PFC,0.38426846265792847			PFC,0.10352783650159836
PFC,-0.004031802527606487				PFC,-0.2347724884748459			PFC,0.023185623809695244
PFC,0.14062851667404175				PFC,0.32846617698669434			PFC,0.13458873331546783
PFC,-0.06073669716715813				PFC,-0.15742605924606323			PFC,-0.20117799937725067
PFC,0.1322512924671173				PFC,0.2904476821422577			PFC,0.1289067566394806
PFC,-0.06608399003744125				PFC,-0.0657951682806015			PFC,-0.06368987262248993
PFC,-0.34477531909942627				PFC,-0.09523548185825348			PFC,-0.3130553066730499
PFC,-0.15066425502300262				PFC,0.05423261225223541			PFC,0.03268603980541229
PFC,0.19856810569763184				PFC,0.10040241479873657			PFC,0.1371227204799652
PFC,0.04338532313704491				PFC,0.06681530177593231			PFC,0.023586351424455643
PFC,-0.02543720416724682				PFC,0.06468460708856583			PFC,0.13181951642036438
PFC,0.20822463929653168				PFC,-0.1200038492679596			PFC,-0.22633935511112213
PFC,-0.012113979086279869				PFC,0.08169326186180115			PFC,0.029220471158623695
PFC,-0.06591834872961044				PFC,0.1254911571741104			PFC,0.0010105487890541553
PFC,0.03126446530222893				PFC,-0.16171158850193024			PFC,-0.1974637508392334
PFC,-0.13288213312625885				PFC,0.005556922405958176			PFC,-0.10547152906656265
PFC,-0.051244985312223434				PFC,-0.1182645931839943			PFC,0.17436720430850983
PFC,0.11635949462652206				PFC,0.24618299305438995			PFC,-0.23587949573993683
PFC,0.06288500130176544				PFC,0.4192218780517578			PFC,-0.27489060163497925
PFC,-0.016590481624007225				PFC,0.23947371542453766			PFC,0.029739562422037125
PFC,-0.1562957912683487				PFC,-0.17786137759685516			PFC,0.04937565326690674
PFC,0.08017411828041077				PFC,-0.19285227358341217			PFC,0.0918678492307663
PFC,0.23525363206863403				PFC,0.0894455537199974			PFC,0.13869044184684753
PFC,0.17453180253505707				PFC,0.3957885205745697			PFC,0.1573779284954071
PFC,-0.1393730491399765				PFC,-0.09353559464216232			PFC,-0.1614380180835724
PFC,0.002804000396281481				PFC,-0.24106532335281372			PFC,0.13236844539642334
PFC,-0.2745901346206665				PFC,-0.1283985674381256			PFC,0.13766984641551971
PFC,0.1345759630203247				PFC,0.32400792837142944			PFC,-0.1956469863653183
PFC,-0.08231944590806961				PFC,0.045873481780290604			PFC,0.04825584962964058
PFC,-0.10145498812198639				PFC,0.1562347412109375			PFC,0.43815404176712036
PFC,0.2382514327764511				PFC,-0.189164936542511			PFC,-0.11418725550174713
PFC,0.3635757863521576				PFC,0.30426594614982605			PFC,-0.1654600352048874
PFC,-0.18154701590538025				PFC,-0.05003514140844345			PFC,-0.03178626298904419
PFC,0.3067348897457123				PFC,0.010132278315722942			PFC,-0.1817002147436142
PFC,0.040192611515522				PFC,-0.11259389668703079			PFC,0.011371014639735222
PFC,-0.03516010567545891				PFC,-0.22745268046855927			PFC,-0.27892544865608215
PFC,0.41751596331596375				PFC,0.007772007957100868			PFC,0.15007644891738892
PFC,-0.014078998938202858				PFC,-0.09910913556814194			PFC,0.07963237911462784
PFC,-0.13820132613182068				PFC,0.18596290051937103			PFC,-0.0424935482442379
PFC,0.0007364226039499044				PFC,0.19553570449352264			PFC,0.012933876365423203
PFC,0.15915188193321228				PFC,0.006022509187459946			PFC,-0.1323239654302597
PFC,-0.04751650243997574				PFC,-0.04163099452853203			PFC,-0.1193818673491478
PFC,-0.032602813094854355				PFC,0.20266607403755188			PFC,0.20711259543895721
PFC,0.19942978024482727				PFC,-0.0057352869771420956			PFC,-0.040290217846632004
PFC,-0.02578580752015114				PFC,-0.049012571573257446			PFC,-0.0359978973865509
PFC,0.0873677209019661				PFC,-0.16787688434123993			PFC,0.14872056245803833
PFC,0.13621769845485687				PFC,-0.16843464970588684			PFC,0.01286325417459011
PFC,0.10989311337471008				PFC,-0.08448950946331024			PFC,-0.09290329366922379
PFC,-0.10021021217107773				PFC,0.07684734463691711			PFC,-0.26157721877098083
PFC,0.15455208718776703				PFC,-0.18925295770168304			PFC,-0.16258132457733154
PFC,0.11155294626951218				PFC,-0.04839693754911423			PFC,0.1429637223482132
PFC,-0.27663707733154297				PFC,0.0565456748008728			PFC,0.2847093939781189
PFC,-0.13958820700645447				PFC,0.1591310054063797			PFC,0.03112967684864998
PFC,0.5325533747673035				PFC,0.14832703769207			PFC,-0.2651650309562683
PFC,0.3709706664085388				PFC,-0.1389201283454895			PFC,0.08169981092214584
PFC,0.3355800211429596				PFC,-0.03797760233283043			PFC,0.15469039976596832
PFC,0.1697847694158554				PFC,-0.07063109427690506			PFC,0.11382395029067993
PFC,0.3343910872936249				PFC,0.016044484451413155			PFC,-0.17663754522800446
PFC,0.009189086966216564				PFC,-0.10040481388568878			PFC,0.20958082377910614
PFC,-0.26811426877975464				PFC,-0.09319242835044861			PFC,-0.19513100385665894
PFC,0.2396765798330307				PFC,-0.04712243378162384			PFC,0.15331318974494934
PFC,0.24570170044898987				PFC,-0.06407613307237625			PFC,-0.41987746953964233
PFC,-0.15249857306480408				PFC,-0.3551739752292633			PFC,-0.16740486025810242
PFC,0.3018799126148224				PFC,-0.0677347332239151			PFC,0.13604113459587097
PFC,-0.10297385603189468				PFC,0.10053329914808273			PFC,-0.1557035595178604
PFC,-0.25632888078689575				PFC,-0.10010268539190292			PFC,0.03975177928805351
PFC,0.23356540501117706				PFC,0.20098327100276947			PFC,-0.208027645945549
PFC,0.314626008272171				PFC,-0.1202821135520935			PFC,0.15026018023490906
PFC,-0.12519577145576477				PFC,-0.07391577214002609			PFC,-0.1275360882282257
PFC,0.03282661736011505				PFC,0.06155584007501602			PFC,-0.032294806092977524
PFC,0.21825948357582092				PFC,0.13696356117725372			PFC,0.046722039580345154
PFC,-0.038668032735586166				PFC,0.018838059157133102			PFC,0.09141769260168076
PFC,0.22477950155735016				PFC,-0.07472795248031616			PFC,0.09708991646766663
PFC,0.08380833268165588				PFC,0.042576320469379425			PFC,-0.0613861009478569
PFC,0.27352020144462585				PFC,0.015198606997728348			PFC,-0.012106831185519695
PFC,-0.12542404234409332				FEF,0.0634891614317894			PFC,0.06092461198568344
PFC,-0.041819922626018524				FEF,-0.24270662665367126			PFC,-0.08442483842372894
PFC,0.27564358711242676				FEF,0.18909382820129395			PFC,0.11056104302406311
PFC,0.07063594460487366				FEF,0.04012046381831169			PFC,-0.15585270524024963
PFC,0.022258779034018517				FEF,0.15749523043632507			PFC,-0.25600314140319824
PFC,0.03981712833046913				FEF,0.2288718819618225			PFC,-0.18360619246959686
PFC,0.10682935267686844				FEF,0.1203344315290451			PFC,-0.15349331498146057
PFC,0.24149967730045319				FEF,-0.10886455327272415			PFC,-0.12683896720409393
PFC,-0.07950758188962936				FEF,-0.054463308304548264			PFC,-0.08871068060398102
PFC,0.04101439192891121				FEF,0.003965316340327263			PFC,-0.19957277178764343
PFC,0.18275167047977448				FEF,-0.11721336841583252			PFC,0.14306870102882385
PFC,0.2305247038602829				FEF,-0.06191030889749527			PFC,0.026642054319381714
PFC,0.059592023491859436				FEF,-0.04213864356279373			PFC,0.3210294544696808
PFC,-0.2547191083431244				FEF,-0.14578698575496674			PFC,-0.14695417881011963
PFC,0.1273859590291977				FEF,0.03506864607334137			PFC,0.027195248752832413
PFC,0.19934070110321045				FEF,-0.10009760409593582			PFC,0.06075381115078926
PFC,-0.1836397349834442				FEF,0.06704658269882202			PFC,-0.11491807550191879
PFC,0.012588422745466232				FEF,-0.09966101497411728			PFC,-0.029492786154150963
PFC,0.164049431681633				FEF,-0.34444916248321533			PFC,0.2549388110637665
PFC,-0.0860053226351738				FEF,0.027656855061650276			PFC,-0.08432884514331818
PFC,-0.004408151842653751				FEF,0.09525009244680405			PFC,0.031054817140102386
PFC,-0.07163042575120926				FEF,0.17118628323078156			PFC,-0.2005598396062851
PFC,0.014720490202307701				FEF,-0.024759085848927498			PFC,-0.007467643357813358
PFC,0.046905141323804855				FEF,-0.09600307047367096			PFC,0.26404523849487305
PFC,0.13442908227443695				FEF,0.015330062247812748			PFC,-0.16159118711948395
PFC,0.19296377897262573				FEF,-0.1642075479030609			PFC,0.13174554705619812
PFC,0.13100485503673553				FEF,-0.11860962212085724			PFC,0.04344071447849274
PFC,-0.0986844003200531				FEF,0.22516180574893951			PFC,0.09290388226509094
PFC,0.1857376992702484				FEF,-0.001550878630951047			PFC,0.13482566177845
PFC,-0.05275735631585121				FEF,0.025897139683365822			PFC,-0.16949331760406494
PFC,-0.06405044347047806				FEF,-0.11294087022542953			PFC,0.20363813638687134
PFC,-0.21984714269638062				FEF,0.020644113421440125			PFC,-0.1506107747554779
PFC,0.03399108722805977				FEF,-0.1401551067829132			PFC,-0.20308369398117065
PFC,0.11081276834011078				FEF,0.10665242373943329			PFC,0.20604872703552246
PFC,0.020860882475972176				FEF,0.2275398075580597			PFC,-0.11713698506355286
PFC,-0.03341130539774895				FEF,0.10592544078826904			PFC,0.38341838121414185
PFC,0.1301562637090683				FEF,-0.14920134842395782			PFC,-0.1411655992269516
PFC,0.026627417653799057				FEF,0.02358945831656456			PFC,-0.07950542867183685
PFC,0.3420153558254242				FEF,-0.015524830669164658			PFC,-0.12919816374778748
PFC,0.09947440028190613				FEF,-0.009216847829520702			PFC,0.30522599816322327
PFC,-0.05289376899600029				FEF,-0.05821480602025986			PFC,0.12974534928798676
PFC,0.10245901346206665				FEF,0.14758118987083435			PFC,-0.09427166730165482
PFC,0.028727198019623756				FEF,0.024041157215833664			PFC,0.019947310909628868
PFC,-0.15314821898937225				FEF,0.2765333950519562			PFC,-0.12464696913957596
PFC,-0.11029919236898422				FEF,-0.12819401919841766			PFC,0.1289774626493454
PFC,0.3281802535057068				FEF,-0.26438573002815247			PFC,0.21919867396354675
PFC,0.26147738099098206				FEF,0.032339587807655334			PFC,0.018792418763041496
PFC,-0.30080071091651917				FEF,-0.045446209609508514			PFC,0.041216086596250534
PFC,-0.06374764442443848				FEF,0.24983134865760803			PFC,0.2779557704925537
PFC,0.15161871910095215				FEF,-0.13978777825832367			PFC,-0.048251111060380936
PFC,0.11907421797513962				FEF,0.05755019187927246			PFC,-0.08902057260274887
PFC,-0.11308582872152328				FEF,0.02726328745484352			PFC,-0.17530354857444763
PFC,0.05622841417789459				FEF,-0.054949771612882614			PFC,0.07204055786132812
PFC,-0.01795428805053234				FEF,-0.17684195935726166			PFC,-0.17136146128177643
PFC,-0.2202737033367157				FEF,0.07378857582807541			PFC,-0.04319118708372116
PFC,-0.20001856982707977				FEF,0.3086789846420288			PFC,0.15791863203048706
PFC,-0.22826674580574036				FEF,0.032401859760284424			PFC,-0.14788950979709625
PFC,0.09365600347518921				FEF,-0.030275998637080193			PFC,0.007901746779680252
PFC,-0.15256285667419434				FEF,0.22860963642597198			PFC,0.02066768705844879
PFC,0.16272471845149994				FEF,0.19594797492027283			PFC,-0.1741281896829605
PFC,0.2840028703212738				FEF,-0.06191692501306534			PFC,-0.01548945065587759
PFC,0.4834578335285187				FEF,-0.1724189817905426			PFC,0.12241792678833008
PFC,-0.02726101502776146				FEF,-0.03293731063604355			PFC,-0.14346402883529663
PFC,0.44951149821281433				FEF,0.242946594953537			PFC,-0.056806780397892
PFC,-0.14129295945167542				FEF,0.2390667051076889			PFC,-0.06347550451755524
PFC,0.027401655912399292				FEF,-0.07173540443181992			PFC,-0.057407449930906296
PFC,0.014369538985192776				FEF,0.3614957332611084			PFC,0.17014026641845703
PFC,0.3248394727706909				FEF,-0.211849644780159			PFC,-0.0032346188090741634
PFC,0.021158194169402122				FEF,0.22179146111011505			PFC,-0.043221816420555115
PFC,0.008219506591558456				FEF,0.19290299713611603			PFC,-0.09278159588575363
PFC,0.17925310134887695				FEF,0.2262435108423233			PFC,-0.15204952657222748
PFC,-0.2217210829257965				FEF,0.12161257117986679			PFC,-0.010446228086948395
PFC,-0.09170837700366974				FEF,0.10138977319002151			PFC,-0.1370176374912262
PFC,0.010154714807868004				FEF,0.10004699230194092			PFC,-0.11222851276397705
PFC,0.05941520258784294				FEF,0.012838395312428474			PFC,-0.12561391294002533
FEF,-0.1929396241903305				FEF,0.09911574423313141			PFC,-0.19477826356887817
FEF,-0.08339807391166687				FEF,0.23042435944080353			PFC,-0.09440382570028305
FEF,0.011611949652433395				FEF,0.03765082731842995			PFC,-0.1335703581571579
FEF,-0.005027971230447292				FEF,0.20920562744140625			FEF,-0.049440573900938034
FEF,-0.1340206414461136				FEF,0.2183808982372284			FEF,-0.07236133515834808
FEF,-0.06163152679800987				FEF,-0.0279154721647501			FEF,0.2313239574432373
FEF,0.041938379406929016				FEF,-0.007453137543052435			FEF,0.1326778680086136
FEF,0.2982751131057739				FEF,-0.04587823525071144			FEF,0.17905060946941376
FEF,-0.15133391320705414				FEF,0.06239930912852287			FEF,0.09767886251211166
FEF,0.07818751782178879				FEF,0.07105346024036407			FEF,0.2707725167274475
FEF,0.1552523821592331				FEF,0.05032556131482124			FEF,0.12612031400203705
FEF,0.017391979694366455				FEF,0.35315853357315063			FEF,-0.13530167937278748
FEF,0.11586214601993561				FEF,0.4668993353843689			FEF,-0.21529337763786316
FEF,-0.08746173977851868				FEF,0.20858518779277802			FEF,-0.31712931394577026
FEF,-0.06922375410795212				FEF,0.07126214355230331			FEF,-0.4009183645248413
FEF,-0.03752085193991661				FEF,-0.06490059196949005			FEF,-0.10428531467914581
FEF,0.09913714975118637				FEF,0.08717179298400879			FEF,-0.10630600154399872
FEF,0.1432218998670578				FEF,-0.06519588828086853			FEF,-0.043611135333776474
FEF,-0.0506678968667984				FEF,0.1220112293958664			FEF,0.2939593195915222
FEF,-0.17955349385738373				FEF,0.17741143703460693			FEF,0.04381251335144043
FEF,0.04172022268176079				FEF,0.1103205755352974			FEF,0.1327323466539383
FEF,0.05230525881052017				FEF,0.049272406846284866			FEF,0.20626196265220642
FEF,-0.0007076311158016324				FEF,0.10616444051265717			FEF,-0.27999579906463623
FEF,0.1378839910030365				FEF,-0.07121550291776657			FEF,0.08196603506803513
FEF,0.13830123841762543				FEF,0.06004951149225235			FEF,-0.24169348180294037
FEF,0.18208926916122437				FEF,0.12761960923671722			FEF,0.07250364124774933
FEF,-0.04848559945821762				FEF,0.14636951684951782			FEF,0.21695388853549957
FEF,0.02244562841951847				FEF,0.20286014676094055			FEF,0.11080178618431091
FEF,0.07957007735967636				FEF,0.10283702611923218			FEF,-0.31871113181114197
FEF,0.2144089937210083				FEF,0.14429894089698792			FEF,0.19622503221035004
FEF,0.15702295303344727				FEF,-0.13603095710277557			FEF,-0.08903902769088745
FEF,0.03742123022675514				FEF,1.0593794286251068e-08			FEF,0.06076524406671524
FEF,0.005396660417318344				FEF,-0.046875759959220886			FEF,0.006820810027420521
FEF,0.12511704862117767				FEF,-0.16903510689735413			FEF,-0.13123579323291779
FEF,-0.0034411665983498096				FEF,0.21956391632556915			FEF,0.18108975887298584
FEF,-0.2850068211555481				FEF,0.08633749932050705			FEF,0.02130812592804432
FEF,0.014500372111797333				FEF,-0.3820927143096924			FEF,-0.15006861090660095
FEF,0.15906351804733276				FEF,0.08703453838825226			FEF,0.08607126772403717
FEF,0.06066830828785896				FEF,0.4434199631214142			FEF,0.20184069871902466
FEF,0.1332181841135025				FEF,-0.2376726120710373			FEF,0.018782049417495728
FEF,0.17805729806423187				FEF,0.12799930572509766			FEF,0.014381898567080498
FEF,0.06963484734296799				FEF,-0.14573976397514343			FEF,0.2771718502044678
FEF,-0.11253126710653305				FEF,0.040819063782691956			FEF,-0.0647999495267868
FEF,0.19381965696811676				FEF,0.10697689652442932			FEF,0.0038794921711087227
FEF,0.04991159588098526				FEF,0.15487809479236603			FEF,-0.11844532936811447
FEF,0.11478514224290848				FEF,0.11195274442434311			FEF,0.16755041480064392
FEF,-0.053744133561849594				FEF,0.09535779803991318			FEF,0.180824875831604
FEF,-0.0763985887169838				FEF,0.03260288015007973			FEF,0.0157333817332983
FEF,0.03165964037179947				FEF,-0.2088490128517151			FEF,0.3130466043949127
FEF,0.12563000619411469				FEF,0.16976740956306458			FEF,-0.09525969624519348
FEF,0.061460454016923904				FEF,-0.08014922589063644			FEF,-0.3245265781879425
FEF,0.12168049067258835				FEF,0.04523026570677757			FEF,-0.055733904242515564
FEF,-0.045073576271533966				FEF,0.17628604173660278			FEF,-0.025725748389959335
FEF,-0.0034698601812124252				FEF,0.09554125368595123			FEF,-0.23384350538253784
FEF,-6.05359673500061e-09				FEF,0.04145529121160507			FEF,-0.07064845412969589
FEF,-0.33033430576324463				FEF,0.03153786435723305			FEF,-0.26767498254776
FEF,-0.11797749996185303				FEF,-0.043322112411260605			FEF,0.2672358751296997
FEF,0.13250966370105743				FEF,-0.04414509981870651			FEF,-0.08856770396232605
FEF,0.2705932855606079				FEF,0.14716488122940063			FEF,0.216674342751503
FEF,-0.10973954945802689				FEF,0.11985301226377487			FEF,0.09113252907991409
FEF,0.3467922806739807				FEF,-0.12560617923736572			FEF,0.09604654461145401
FEF,0.18671481311321259				FEF,0.23389886319637299			FEF,0.21909114718437195
FEF,-0.06194625422358513				FEF,0.24641147255897522			FEF,0.09547516703605652
FEF,0.04107798635959625				FEF,0.23525407910346985			FEF,-0.08649787306785583
FEF,-0.05576779320836067				FEF,-0.047457367181777954			FEF,-0.024660488590598106
FEF,-0.21564345061779022				FEF,0.10027364641427994			FEF,-0.1623563915491104
FEF,-0.185078427195549				FEF,0.1285800188779831			FEF,-0.201246440410614
FEF,-0.09626256674528122				FEF,-0.01486952230334282			FEF,-0.20232360064983368
FEF,-0.08345543593168259				FEF,-0.17462104558944702			FEF,0.1197492852807045
FEF,-0.1909313052892685				FEF,0.01612541824579239			FEF,-0.16788987815380096
FEF,0.12021881341934204				FEF,-0.21172893047332764			FEF,0.35592275857925415
FEF,-0.10806870460510254				FEF,0.07520483434200287			FEF,0.27116307616233826
FEF,-0.15979230403900146				FEF,-0.2160027027130127			FEF,-0.2710360288619995
FEF,0.1345764845609665				FEF,0.10184335708618164			FEF,-0.27424705028533936
FEF,0.42444470524787903				FEF,0.3317425549030304			FEF,-0.03323011100292206
FEF,-0.021350832656025887				FEF,-0.10835999250411987			FEF,-0.07413402199745178
FEF,0.011574875563383102				FEF,0.20541183650493622			FEF,0.027776911854743958
FEF,-0.11092928051948547				FEF,0.304736465215683			FEF,0.11836589872837067
FEF,-0.11260193586349487				FEF,0.07977963984012604			FEF,0.1438618153333664
FEF,0.023296957835555077				FEF,0.01201992854475975			FEF,-0.22016789019107819
FEF,0.10184334963560104				FEF,0.15944881737232208			FEF,-0.15020820498466492
FEF,0.0008023304981179535				FEF,0.31792446970939636			FEF,-0.1282011717557907
FEF,0.20553773641586304				FEF,0.03150234371423721			FEF,-0.2719041407108307
FEF,-0.010441311635077				FEF,-0.09572995454072952			FEF,0.0801905021071434
FEF,0.18552030622959137				FEF,0.047383904457092285			FEF,-0.05769232288002968
FEF,-0.3202567398548126				FEF,0.12441907823085785			FEF,-0.11489701271057129
FEF,0.10489135980606079				FEF,0.11578404903411865			FEF,0.075345478951931
FEF,0.17590640485286713				FEF,-0.11949215084314346			FEF,-0.008052614517509937
FEF,0.49950075149536133				FEF,0.11146610230207443			FEF,0.29678237438201904
FEF,0.3080706000328064				FEF,0.027247363701462746			FEF,-0.10622797906398773
FEF,-0.1768258959054947				FEF,0.13512173295021057			FEF,-0.1660456657409668
FEF,0.07970289140939713				FEF,-0.13997109234333038			FEF,-0.0570514053106308
FEF,-0.11721334606409073				FEF,-0.00520554231479764			FEF,0.1867196410894394
FEF,0.2109556943178177				FEF,-0.0650101900100708			FEF,-0.07020606100559235
FEF,-0.27674737572669983				FEF,0.3053428828716278			FEF,-0.25787967443466187
FEF,0.07391899079084396				FEF,-0.16526393592357635			FEF,0.04181371256709099
FEF,0.1865154653787613				FEF,0.04723047465085983			FEF,0.03986724466085434
FEF,-0.08351369947195053				FEF,-0.009437835775315762			FEF,-0.10859306156635284
FEF,-0.12830974161624908				FEF,0.01197664625942707			FEF,0.006943294312804937
FEF,0.02395998314023018				FEF,-0.19184072315692902			FEF,0.01339179277420044
FEF,-0.19465835392475128				FEF,0.06052207574248314			FEF,-0.0372813455760479
FEF,-0.3764183521270752				FEF,-0.28177863359451294			FEF,0.03563980758190155
FEF,-0.21358951926231384				FEF,0.20101706683635712			FEF,0.03016287460923195
FEF,0.2312413603067398				FEF,0.03518983721733093			FEF,0.019933607429265976
FEF,0.040714330971241				FEF,-0.44638943672180176			FEF,0.03375906124711037
FEF,0.1495339721441269				FEF,0.07110727578401566			FEF,0.16864387691020966
FEF,-0.18825891613960266				FEF,-0.033638905733823776			FEF,-0.22927121818065643
FEF,0.09494169801473618				FEF,-0.17838554084300995			FEF,-0.013332162983715534
FEF,0.10901721566915512				FEF,0.3500846326351166			FEF,-0.4578946530818939
FEF,-0.1533617377281189				FEF,-0.012150635942816734			FEF,0.011916525661945343
FEF,-0.13338331878185272				FEF,0.12796588242053986			FEF,-0.021367812529206276
FEF,-0.08572283387184143				FEF,0.05075947195291519			FEF,0.030466876924037933
FEF,0.287269651889801				FEF,-0.0072617242112755775			FEF,-0.0712427943944931
FEF,-0.3364506959915161				FEF,-0.07072176039218903			FEF,0.051726579666137695
FEF,-0.045302752405405045				FEF,0.06152905523777008			FEF,-0.0875469520688057
FEF,-0.3813309967517853				FEF,-0.03444773703813553			FEF,0.13832570612430573
FEF,0.02152058482170105				FEF,0.1140407994389534			FEF,0.22548465430736542
FEF,0.004001995548605919				FEF,-0.22629868984222412			FEF,0.05149928852915764
FEF,-0.09684280306100845				FEF,-0.13730207085609436			FEF,-0.07198740541934967
FEF,0.2613144814968109				FEF,-0.1084199920296669			FEF,0.007964206859469414
FEF,-0.17611730098724365				FEF,0.3437519073486328			FEF,-0.08412468433380127
FEF,-0.025281032547354698				FEF,0.11810284852981567			FEF,0.45200324058532715
FEF,-0.13766145706176758				FEF,-0.13367995619773865			FEF,-0.08962862938642502
FEF,0.07689378410577774				FEF,-0.11452279984951019			FEF,0.07221069186925888
FEF,-0.023144042119383812				FEF,-0.2971530854701996			FEF,-0.008410779759287834
FEF,0.007453971076756716				FEF,-0.0881052240729332			FEF,-0.21357610821723938
FEF,-0.049913398921489716				FEF,0.052149269729852676			FEF,0.16754627227783203
FEF,-0.15629884600639343				FEF,-6.491670501418412e-05			FEF,0.19810718297958374
FEF,0.02669251337647438				FEF,0.252796471118927			FEF,-0.03611217811703682
FEF,0.01072063110768795				FEF,0.06329166889190674			FEF,-0.03722646087408066
FEF,0.2727068364620209				FEF,0.32126933336257935			FEF,-0.02749447152018547
FEF,0.010179428383708				FEF,0.03867572546005249			FEF,0.2793472409248352
FEF,-0.08902540057897568				FEF,-0.03536151722073555			FEF,-0.21219946444034576
FEF,0.21653969585895538				FEF,0.14405909180641174			FEF,0.008267724886536598
FEF,0.19334013760089874				FEF,0.03982415050268173			FEF,0.08623718470335007
FEF,-0.053984634578228				FEF,-0.012369563803076744			FEF,0.10268259793519974
FEF,0.20137788355350494				FEF,-0.18717893958091736			FEF,-0.07511641830205917
FEF,-0.1609904170036316				FEF,-0.17147064208984375			FEF,0.11113239824771881
FEF,-0.12209054082632065				FEF,0.13637584447860718			FEF,-0.2173808068037033
FEF,-0.1382441520690918				FEF,-0.13175508379936218			FEF,-0.015278398059308529
FEF,0.1746765375137329				FEF,0.0945768803358078			FEF,0.03858766704797745
FEF,-0.05222231522202492				FEF,0.19385288655757904			FEF,0.2326488345861435
FEF,-0.010006961412727833				FEF,0.36348944902420044			FEF,0.07189681380987167
FEF,-0.07305768132209778				FEF,0.14009980857372284			FEF,0.3458433747291565
FEF,0.49372509121894836				FEF,0.22309693694114685			FEF,0.04611634835600853
FEF,-0.19329208135604858				FEF,-0.13003596663475037			FEF,0.32527342438697815
FEF,0.0105734309181571				FEF,0.12272630631923676			FEF,-0.08388882130384445
FEF,-0.12498711794614792				FEF,0.08449690788984299			FEF,-0.06818914413452148
FEF,-0.12051527947187424				FEF,-0.12424673140048981			FEF,0.02148771472275257
FEF,0.18534652888774872				FEF,-0.18066202104091644			FEF,0.07061594724655151
FEF,0.02175133116543293				FEF,0.1624072939157486			FEF,-0.08093742281198502
FEF,0.14243660867214203				FEF,0.054034821689128876			FEF,0.13052673637866974
FEF,-0.22043177485466003				FEF,0.09192433208227158			FEF,0.22703112661838531
FEF,0.1041044294834137				FEF,-0.020801370963454247			FEF,-0.12821350991725922
FEF,-0.19657839834690094				FEF,-0.042489297688007355			FEF,-0.1737205684185028
FEF,-0.10166075080633163				FEF,-0.0017561904387548566			FEF,-0.19129672646522522
FEF,0.2057550698518753				FEF,0.15039412677288055			FEF,0.32579079270362854
FEF,0.5212380290031433				FEF,-0.10173022001981735			FEF,-0.1299688071012497
FEF,-0.06935099512338638				FEF,0.03761626407504082			FEF,0.027553651481866837
FEF,-0.1382327377796173				FEF,0.010848765261471272			FEF,-0.025100605562329292
FEF,-0.15747883915901184				FEF,0.10703282058238983			FEF,0.21669603884220123
FEF,0.20541182160377502				FEF,-0.01616223156452179			FEF,0.1105002611875534
FEF,0.40464264154434204				FEF,-0.1475042849779129			FEF,0.15864787995815277
FEF,-0.2160027027130127				FEF,-0.3566458821296692			FEF,0.28831347823143005
FEF,-0.051971372216939926				FEF,-0.11865103989839554			FEF,0.33615243434906006
FEF,0.04012046754360199				FEF,0.24397793412208557			FEF,-0.20953579246997833
FEF,0.09232249855995178				FEF,-0.36359044909477234			FEF,-0.15573175251483917
FEF,-0.10836000740528107				FEF,0.1734737604856491			FEF,0.3736220598220825
FEF,0.304736465215683				FEF,0.3490493893623352			FEF,0.18865911662578583
FEF,-0.04566288739442825				FEF,-0.564497709274292			FEF,-0.17042972147464752
FEF,0.2922341227531433				FEF,-0.05366929620504379			FEF,0.3805694580078125
FEF,0.14817605912685394				FEF,-0.30961284041404724			FEF,0.30373263359069824
FEF,-0.10070393979549408				FEF,0.12951894104480743			FEF,0.1082717701792717
FEF,0.08042027801275253				FEF,0.05557354539632797			FEF,-0.14474405348300934
FEF,0.13890787959098816				FEF,0.2589915692806244			FEF,-0.06068601459264755
FEF,-0.2920577824115753				FEF,-0.022077564150094986			FEF,-0.2076893299818039
FEF,-0.03779348358511925				FEF,0.17546559870243073			FEF,0.10903589427471161
FEF,0.052365295588970184				FEF,0.27089253067970276			FEF,0.12173846364021301
FEF,-0.09658074378967285				FEF,0.04561011120676994			FEF,0.0739118754863739
FEF,-0.021748371422290802				FEF,-0.026527905836701393			FEF,0.20463807880878448
FEF,0.10044585913419724				FEF,0.3595941960811615			FEF,-0.1925278902053833
FEF,0.17659038305282593				FEF,-0.1854647696018219			FEF,0.050700150430202484
FEF,0.3430863618850708				FEF,0.23098307847976685			FEF,-0.038378313183784485
FEF,0.00384072819724679				FEF,0.2500722408294678			FEF,-0.000932363502215594
FEF,-0.11038748174905777				FEF,-0.132563516497612			FEF,0.30381637811660767
FEF,-0.1298554688692093				FEF,0.18340550363063812			FEF,-0.22757507860660553
FEF,0.04968653619289398				FEF,0.05863361805677414			FEF,0.07045198976993561
FEF,-0.0587443970143795				FEF,-0.18602845072746277			FEF,0.3643135726451874
FEF,0.03063138574361801				FEF,-0.22145959734916687			FEF,-0.1697823703289032
FEF,-0.04507727175951004				FEF,-0.1577903926372528			FEF,0.17476549744606018
FEF,0.16957321763038635				FEF,0.021290887147188187			FEF,-0.506605327129364
FEF,-0.08619794249534607				FEF,-0.15366584062576294			FEF,0.35798391699790955
FEF,-0.0656636655330658				FEF,-0.25758880376815796			FEF,0.025901740416884422
FEF,-0.07099131494760513				FEF,-0.17893117666244507			FEF,0.049831755459308624
FEF,0.15720704197883606				FEF,-0.3845055401325226			FEF,0.07286819815635681
FEF,-0.10182275623083115				FEF,0.4169157147407532			FEF,-0.07684711366891861
FEF,-0.3462321162223816				FEF,-0.24199075996875763			FEF,-0.2711646556854248
FEF,0.07563354820013046				FEF,-0.1291181445121765			FEF,0.04740530624985695
FEF,0.026083629578351974				FEF,0.4152866005897522			FEF,-0.005712841171771288
FEF,-0.18317943811416626				FEF,-0.1307888627052307			FEF,-0.14014343917369843
FEF,0.22074806690216064				FEF,0.39501938223838806			FEF,0.14560702443122864
FEF,-0.13286860287189484				FEF,-0.08550509810447693			FEF,0.37684524059295654
FEF,0.29938557744026184				FEF,-0.1753610223531723			FEF,-0.22186492383480072
FEF,-0.059816472232341766				FEF,-0.32828080654144287			FEF,0.12996143102645874
FEF,0.2820056974887848				FEF,-0.039614226669073105			FEF,-0.28747254610061646
FEF,-0.03167242556810379				FEF,0.17761807143688202			FEF,-0.13831931352615356
FEF,0.11961591988801956				FEF,-0.055971659719944			FEF,0.04951835423707962
FEF,0.3285069167613983				FEF,0.07628025114536285			FEF,-0.1124497801065445
FEF,0.1224067434668541				FEF,0.07588985562324524			FEF,-0.11000276356935501
FEF,0.1315096914768219				FEF,-0.02264847606420517			FEF,-0.23667748272418976
FEF,-0.19059062004089355				FEF,0.049324821680784225			FEF,0.30595579743385315
FEF,-0.16935032606124878				FEF,-0.3324536681175232			FEF,0.1984940618276596
FEF,0.14050078392028809				FEF,0.012170187197625637			FEF,0.006539360620081425
FEF,-0.02383355423808098				FEF,0.37671709060668945			FEF,0.36958903074264526
FEF,-0.13201135396957397				FEF,-0.2120642513036728			FEF,0.1946149617433548
FEF,-0.10603483021259308				FEF,0.2734562158584595			FEF,0.07115096598863602
FEF,0.09984087198972702				FEF,-0.030266914516687393			FEF,0.01315334439277649
FEF,-0.21265392005443573				FEF,0.40587639808654785			FEF,-0.09392490983009338
FEF,-0.022299427539110184				FEF,0.23995386064052582			FEF,-0.06423085927963257
FEF,0.2881459593772888				FEF,0.20410026609897614			FEF,-0.05629070848226547
FEF,0.29289671778678894				FEF,0.22221559286117554			FEF,-0.11228657513856888
FEF,0.19864487648010254				FEF,0.2825227975845337			FEF,-0.029563171789050102
FEF,0.01663765124976635				FEF,0.050712935626506805			FEF,-0.05785457044839859
FEF,0.08056067675352097				FEF,0.07500224560499191			FEF,0.4117037355899811
FEF,0.07576101273298264				FEF,0.09482643008232117			FEF,0.1855170577764511
FEF,-0.15652798116207123				FEF,0.10201883316040039			FEF,0.04345996305346489
FEF,0.0017838244093582034				FEF,0.08561437577009201			FEF,-0.10430508106946945
FEF,-0.29463136196136475				FEF,0.36576876044273376			FEF,-0.06209247186779976
FEF,-0.09771278500556946				FEF,-0.16829854249954224			FEF,0.056169863790273666
FEF,0.3362995386123657				FEF,0.4802863299846649			FEF,0.24395085871219635
FEF,0.16708135604858398				FEF,0.30282673239707947			FEF,0.09989145398139954
FEF,-0.06424533575773239				FEF,0.18989554047584534			FEF,-0.14238448441028595
FEF,-0.22959735989570618				FEF,0.02586638554930687			FEF,0.4972958266735077
FEF,-0.0003290562890470028				FEF,-0.21131469309329987			FEF,0.18741866946220398
FEF,0.0726500079035759				FEF,-0.04834240674972534			FEF,0.24573184549808502
FEF,0.2285839170217514				FEF,-0.006462198682129383			FEF,0.0028205839917063713
FEF,-0.06958965957164764				FEF,-0.10805866122245789			FEF,-0.23197023570537567
FEF,0.006023452617228031				FEF,-0.06957627087831497			FEF,0.2709353566169739
FEF,0.33579131960868835				FEF,0.03758912906050682			FEF,-0.07821137458086014
FEF,0.006696561351418495				FEF,-0.032063066959381104			FEF,0.19287919998168945
FEF,-0.07679203152656555				FEF,0.06472984701395035			FEF,0.1600831300020218
FEF,0.38764688372612				FEF,-0.21109561622142792			FEF,0.2557865083217621
FEF,-0.03295445069670677				FEF,0.027036938816308975			FEF,-0.044380851089954376
FEF,-0.2972981631755829				FEF,0.05125134065747261			FEF,-0.05087311565876007
FEF,-0.18713416159152985				FEF,0.40433722734451294			FEF,0.09298520535230637
FEF,0.010528677143156528				FEF,-0.16178028285503387			FEF,0.18189780414104462
FEF,-0.01002935878932476				FEF,0.18528734147548676			FEF,0.12819698452949524
FEF,0.12780286371707916				FEF,-0.2161083221435547			FEF,0.3053872883319855
FEF,0.14578880369663239				FEF,-0.13996215164661407			FEF,0.15196140110492706
FEF,0.04300270229578018				FEF,0.2722720205783844			FEF,-0.1375858187675476
FEF,-0.18392956256866455				FEF,-0.1768258959054947			FEF,-0.006079516839236021
FEF,-0.026525206863880157				FEF,-0.1253252774477005			FEF,0.08045393973588943
FEF,0.0868012085556984				FEF,0.30134615302085876			FEF,0.1544811874628067
FEF,0.19681410491466522				FEF,-0.4245857298374176			FEF,-0.03771521896123886
FEF,0.3043725788593292				FEF,0.03507594019174576			FEF,-0.08045593649148941
FEF,0.11095593869686127				FEF,-0.2947985827922821			FEF,0.1414969116449356
FEF,-0.2261200249195099				FEF,0.15562672913074493			FEF,0.2445901483297348
FEF,0.0750536397099495				FEF,-0.02089625597000122			FEF,0.08397401869297028
FEF,-0.0004543932154774666				FEF,0.13825736939907074			FEF,-0.20447945594787598
FEF,0.2939338982105255				FEF,-0.08662965893745422			FEF,0.10814927518367767
FEF,-0.055680278688669205				FEF,-0.19774508476257324			FEF,-0.21499167382717133
FEF,-0.10033675283193588				FEF,0.051515188068151474			FEF,0.006533061154186726
FEF,0.17481541633605957				FEF,-0.07574942708015442			FEF,0.05387912318110466
FEF,0.16548587381839752				FEF,-0.11014407128095627			FEF,-0.06702513992786407
FEF,0.30998873710632324				FEF,-0.0014889296144247055			FEF,0.06851997971534729
FEF,0.0066482555121183395				FEF,-0.12589071691036224			FEF,0.3211093842983246
FEF,-0.12602278590202332				FEF,-0.02592010609805584			FEF,0.23891980946063995
FEF,0.014316358603537083				FEF,0.12550900876522064			FEF,-0.1758117377758026
FEF,0.01285265851765871				FEF,-0.10133687406778336			FEF,0.508696436882019
FEF,-0.1795622557401657				FEF,0.13582514226436615			FEF,0.16211286187171936
FEF,0.3015632927417755				FEF,0.1060173511505127			FEF,-0.029203083366155624
FEF,-0.20472471415996552				FEF,-0.1276354193687439			FEF,0.024343613535165787
FEF,0.20180362462997437				FEF,-0.0793752670288086			FEF,-0.017707187682390213
FEF,-0.004276575054973364				FEF,-0.34195828437805176			FEF,-0.2205193191766739
FEF,-0.18974274396896362				FEF,-0.09313555806875229			FEF,0.11468910425901413
FEF,-0.010093888267874718				FEF,-0.18229195475578308			FEF,-0.21931380033493042
FEF,0.030391797423362732				FEF,-0.2206927388906479			FEF,0.16802483797073364
FEF,0.06774048507213593				FEF,-0.0920032486319542			FEF,-0.008369440212845802
FEF,0.03514140099287033				FEF,-0.27674737572669983			FEF,-0.13036617636680603
FEF,-0.17985008656978607				FEF,0.49950075149536133			FEF,0.021028947085142136
FEF,0.057849086821079254				FEF,0.07391902059316635			FEF,-0.030240163207054138
FEF,0.06135694310069084				FEF,0.31481435894966125			FEF,-0.015631716698408127
FEF,0.0536319874227047				FEF,-0.22542591392993927			FEF,0.1177729144692421
FEF,0.2696657180786133				FEF,-0.3002837598323822			FEF,0.07639477401971817
FEF,0.16138462722301483				FEF,-0.179293692111969			FEF,-0.022719012573361397
FEF,-0.03203556686639786				FEF,0.13351216912269592			FEF,0.11947454512119293
FEF,-0.16937699913978577				FEF,-0.15878517925739288			FEF,0.1821569949388504
FEF,-0.06138535961508751				FEF,-0.12455848604440689			FEF,0.01587168499827385
FEF,0.16131331026554108				FEF,0.12279089540243149			FEF,-0.19647318124771118
FEF,-0.2534293234348297				FEF,-0.015003781765699387			FEF,-0.06483741104602814
FEF,0.012697082944214344				FEF,-0.05253124237060547			FEF,0.1565094143152237
FEF,0.07479042559862137				FEF,0.3292728364467621			FEF,0.33625391125679016
FEF,-0.10869885981082916				FEF,-0.07873744517564774			FEF,-0.08573661744594574
FEF,0.03653164207935333				FEF,0.04623905569314957			FEF,-0.18355314433574677
FEF,0.01786256954073906				FEF,0.3396541178226471			FEF,-0.05500262603163719
FEF,0.12426407635211945				FEF,-0.2104608565568924			FEF,0.20512625575065613
FEF,0.6431251168251038				FEF,-0.057766590267419815			FEF,-0.31201112270355225
FEF,-0.0788366049528122				FEF,0.28320208191871643			FEF,-0.11817201226949692
FEF,-0.04540633037686348				FEF,0.21677827835083008			FEF,0.06721355020999908
FEF,-0.09432559460401535				FEF,0.1427207887172699			FEF,-0.04844258353114128
FEF,-0.04536651447415352				FEF,-0.2547593414783478			FEF,0.2860768735408783
FEF,0.15928727388381958				FEF,-0.012415892444550991			FEF,-0.3561878800392151
FEF,0.39941275119781494				FEF,0.2566891014575958			FEF,-0.29001134634017944
FEF,-0.2848395109176636				FEF,-0.06484219431877136			FEF,-0.07766032218933105
FEF,0.40795430541038513				FEF,0.07589643448591232			FEF,0.007391467224806547
FEF,-0.01680736057460308				FEF,0.2734564542770386			FEF,0.12415127456188202
FEF,-0.1689058393239975				FEF,0.015885014086961746			FEF,-0.1458604633808136
FEF,0.17225612699985504				FEF,0.09615705162286758			FEF,0.06545714288949966
FEF,0.12982386350631714				FEF,0.25732606649398804			FEF,0.025982031598687172
FEF,-0.29393234848976135				FEF,0.232902392745018			FEF,-0.17417506873607635
FEF,-0.014869065023958683				FEF,-0.16844744980335236			FEF,-0.07030973583459854
FEF,0.2643170654773712				FEF,0.03420927748084068			FEF,-0.17328429222106934
FEF,-0.026178156957030296				FEF,0.10280585289001465			FEF,0.3166254162788391
FEF,0.0024668825790286064				FEF,0.15561489760875702			FEF,-0.13698729872703552
FEF,0.2439529299736023				FEF,0.0711144208908081			FEF,-0.14543946087360382
FEF,0.18184858560562134				FEF,-0.10981065779924393			FEF,-0.14450542628765106
FEF,0.0349884107708931				FEF,-0.10465734452009201			FEF,-0.0934930071234703
FEF,0.003485191147774458				FEF,0.09432615339756012			FEF,0.18059813976287842
FEF,-0.03460366278886795				FEF,0.06651046872138977			FEF,-0.09676288813352585
FEF,-0.11855185031890869				FEF,-0.10764098912477493			FEF,-0.1729007065296173
FEF,0.25948941707611084				FEF,0.1523042619228363			FEF,-0.1920749992132187
FEF,-0.010888771153986454				FEF,0.08711817115545273			FEF,-0.032672908157110214
FEF,0.08602306246757507				FEF,0.281669020652771			FEF,0.394406795501709
FEF,0.3005928099155426				FEF,-0.051489103585481644			FEF,-0.15091674029827118
FEF,0.2512276768684387				FEF,0.21501369774341583			FEF,-0.05116062983870506
FEF,-0.15235237777233124				FEF,0.06291253119707108			FEF,0.534512996673584
FEF,-0.1599249690771103				FEF,-0.3102911114692688			FEF,0.006981570273637772
FEF,-0.2660561203956604				FEF,0.13252569735050201			FEF,0.12658070027828217
FEF,0.09596046805381775				FEF,-0.48898470401763916			FEF,-0.05092592537403107
FEF,-0.022161761298775673				FEF,0.19971218705177307			FEF,0.33022332191467285
FEF,0.10106554627418518				FEF,-0.23199151456356049			FEF,0.024011844769120216
FEF,0.010988641530275345				FEF,0.4379415512084961			FEF,-0.15151315927505493
FEF,0.13563233613967896				FEF,0.37197068333625793			FEF,-0.30633169412612915
FEF,-0.08393343538045883				FEF,0.3242451846599579			FEF,0.08005187660455704
FEF,-0.11051449179649353				FEF,0.03285212442278862			FEF,-0.11248036473989487
FEF,-0.07720034569501877				FEF,0.1525517851114273			FEF,0.07418666034936905
FEF,-0.037477757781744				FEF,0.11663487553596497			FEF,-0.0958983525633812
FEF,0.021295223385095596				FEF,0.19430437684059143			FEF,0.22174784541130066
FEF,0.192998006939888				FEF,0.16144566237926483			FEF,-0.08538499474525452
FEF,0.3398779332637787				FEF,0.23952338099479675			FEF,0.010367371141910553
FEF,-0.015221563167870045				FEF,-0.20673014223575592			FEF,0.3964695632457733
FEF,0.1295478492975235				FEF,0.04816950485110283			FEF,0.2704276442527771
FEF,0.13759677112102509				FEF,0.20016878843307495			FEF,-0.13057908415794373
FEF,-0.00359545205719769				FEF,-0.2799338698387146			FEF,0.3545577824115753
FEF,-0.14026929438114166				FEF,0.13791000843048096			FEF,0.22731201350688934
FEF,-0.11009044945240021				FEF,0.15909676253795624			FEF,0.031068485230207443
FEF,-0.054980289191007614				FEF,-0.2882029116153717			FEF,0.4371408224105835
FEF,0.24360930919647217				FEF,0.04283922538161278			FEF,-0.05736720934510231
FEF,-0.04954276606440544				FEF,-0.1953681856393814			FEF,0.11732345074415207
FEF,-0.0690385103225708				FEF,-0.06305146962404251			FEF,-0.17667049169540405
FEF,-0.19493061304092407				FEF,0.05248526856303215			FEF,-0.08580707013607025
FEF,0.04848574846982956				FEF,-0.11197535693645477			FEF,-0.1113366112112999
FEF,0.172498419880867				FEF,0.08065130561590195			FEF,-0.3406793475151062
FEF,0.10445786267518997				FEF,0.2945736050605774			FEF,-0.11281048506498337
FEF,-0.005100567825138569				FEF,-0.14237065613269806			FEF,-0.3508630692958832
FEF,0.10713807493448257				FEF,-0.21911726891994476			FEF,-0.09098262339830399
FEF,-0.1133761927485466				FEF,-0.26881834864616394			FEF,-0.0028667328879237175
FEF,0.0933728963136673				FEF,0.0032049331348389387			FEF,0.3457905054092407
FEF,0.07049443572759628				FEF,-0.022075563669204712			FEF,0.27076485753059387
FEF,0.38238245248794556				FEF,-0.09560979157686234			FEF,-0.24530956149101257
FEF,-0.03899326175451279				FEF,-0.05164438113570213			FEF,0.02756241336464882
FEF,0.3247618079185486				FEF,-0.15018786489963531			FEF,0.3010736107826233
FEF,0.33099180459976196				FEF,-0.2617344856262207			FEF,-0.09864608943462372
FEF,0.06745617091655731				FEF,0.23208768665790558			FEF,-0.1395885944366455
FEF,0.27159473299980164				FEF,-0.2179519385099411			FEF,0.22247721254825592
FEF,0.2808091938495636				FEF,-0.23293903470039368			FEF,0.11277438700199127
FEF,0.08471353352069855				FEF,0.10675346851348877			FEF,-0.1922120451927185
FEF,0.007621375843882561				FEF,-0.27709367871284485			FEF,-0.053600702434778214
FEF,0.014541569165885448				FEF,-0.12314441800117493			FEF,-0.007745333481580019
FEF,0.15477301180362701				FEF,0.19377465546131134			FEF,-0.00849930476397276
FEF,-0.041287634521722794				FEF,0.060390762984752655			FEF,0.10833446681499481
FEF,0.24864508211612701				FEF,0.300094336271286			FEF,0.178948312997818
FEF,0.15056166052818298				FEF,-0.11802715808153152			FEF,-0.10477155447006226
FEF,-0.009752442128956318				FEF,0.11967978626489639			FEF,0.08579842001199722
FEF,-0.16909880936145782				FEF,0.25205886363983154			FEF,-0.21068382263183594
FEF,0.13207924365997314				FEF,-0.13142196834087372			FEF,-0.3489846885204315
FEF,0.14655958116054535				FEF,0.16810263693332672			FEF,-0.24092794954776764
FEF,-0.035180188715457916				FEF,0.11903108656406403			FEF,0.09276045858860016
FEF,-0.06532453000545502				FEF,0.25395116209983826			FEF,-0.16892656683921814
FEF,0.12484199553728104				FEF,-0.06030439957976341			FEF,-0.07508432120084763
FEF,0.07497283071279526				FEF,0.1451456993818283			FEF,0.23665495216846466
FEF,0.05959261953830719				FEF,-0.292255163192749			FEF,0.03179851174354553
FEF,0.4174124300479889				FEF,0.007361726835370064			FEF,-0.04002255201339722
FEF,-0.41088828444480896				FEF,-0.07760671526193619			FEF,0.305663526058197
FEF,0.18216069042682648				FEF,0.02228430286049843			FEF,0.20940262079238892
FEF,0.3608800768852234				FEF,0.15527798235416412			FEF,0.15523695945739746
FEF,-0.030604826286435127				FEF,-0.15618108212947845			FEF,-1.0864880550798262e-08
FEF,-0.27393436431884766				FEF,-0.1174021065235138			FEF,0.05671780928969383
FEF,0.021911852061748505				FEF,-0.28866809606552124			FEF,-0.036721713840961456
FEF,-0.0979309156537056				FEF,-0.15111470222473145			FEF,0.26844897866249084
FEF,0.2796236276626587				FEF,0.07899212092161179			FEF,-0.20505400002002716
FEF,-0.32780686020851135				FEF,0.2529449164867401			FEF,-0.08591097593307495
FEF,-0.11283308267593384				FEF,-0.05341177433729172			FEF,-0.16176895797252655
FEF,0.019088264554739				FEF,-0.09401939809322357			FEF,-0.1534014344215393
FEF,-0.1033940315246582				FEF,0.004564053378999233			FEF,-0.23414860665798187
FEF,0.02691369690001011				FEF,-0.10629650205373764			FEF,0.1198844388127327
FEF,-0.1418447494506836				FEF,0.0032996833324432373			FEF,-0.27260175347328186
FEF,-0.12855345010757446				FEF,0.03626552224159241			FEF,-0.012074511498212814
FEF,-0.2761589586734772				FEF,-0.027126140892505646			FEF,0.08830603957176208
FEF,0.04847655072808266				FEF,-0.12580493092536926			FEF,0.013384828343987465
FEF,0.21856380999088287				FEF,-0.3101640045642853			FEF,-0.004561271984130144
FEF,0.08787600696086884				FEF,0.1069221943616867			FEF,-0.0486852303147316
FEF,-0.0033677967730909586				FEF,0.0847860649228096			FEF,0.11920811235904694
FEF,-0.011678943410515785				FEF,0.2636374533176422			FEF,-0.1863369345664978
FEF,-0.05552617833018303				FEF,0.18243490159511566			FEF,0.3324388861656189
FEF,-0.13318756222724915				FEF,-0.14597293734550476			FEF,-0.06475368142127991
FEF,0.24508772790431976				FEF,0.020548224449157715			FEF,-0.059935275465250015
FEF,-0.05362466350197792				FEF,0.0021737818606197834			FEF,-0.19927819073200226
FEF,-0.04957831650972366				FEF,0.09398454427719116			FEF,-0.12547928094863892
FEF,0.21986109018325806				FEF,0.4465741813182831			FEF,0.07204321026802063
FEF,-0.03973887860774994				FEF,0.018272990360856056			FEF,-0.10844509303569794
FEF,-0.08175008744001389				FEF,-0.023709656670689583			FEF,-0.21225877106189728
FEF,-0.05884825065732002				FEF,0.17954228818416595			FEF,-0.18822458386421204
FEF,0.1592540740966797				FEF,0.5658813714981079			FEF,-0.022205928340554237
FEF,0.16334199905395508				FEF,0.2671293020248413			FEF,0.21999265253543854
FEF,-0.42458575963974				FEF,-0.15974068641662598			FEF,0.18332722783088684
FEF,0.16491366922855377				FEF,0.12994696199893951			FEF,-0.029878905043005943
FEF,-0.14578700065612793				FEF,0.05410132557153702			FEF,0.2004510760307312
FEF,0.40995705127716064				FEF,0.5753716826438904			FEF,-0.06638289242982864
FEF,-0.48898470401763916				FEF,0.3222225308418274			FEF,-0.06548713147640228
FEF,0.08065127581357956				FEF,-0.24719510972499847			FEF,-0.13960348069667816
FEF,-0.15889526903629303				FEF,0.09987777471542358			FEF,0.29201000928878784
FEF,-0.17732736468315125				FEF,0.06810197234153748			FEF,-0.019411886110901833
FEF,-0.1507488191127777				FEF,0.27445530891418457			FEF,0.0714774951338768
FEF,-0.06567034125328064				FEF,0.1510009765625			FEF,0.17417825758457184
FEF,-0.420499324798584				FEF,0.05307259038090706			FEF,0.09513984620571136
FEF,-0.2126615047454834				FEF,0.0838748961687088			FEF,-0.10612334311008453
FEF,0.036735933274030685				FEF,0.08629908412694931			FEF,0.1528422236442566
FEF,0.20386402308940887				FEF,0.21410419046878815			FEF,-0.08190439641475677
FEF,-0.19371208548545837				FEF,-0.27692437171936035			FEF,-0.013027469627559185
FEF,0.030370565131306648				FEF,0.14353549480438232			FEF,5.587935447692871e-09
FEF,0.09403549879789352				FEF,0.03921967372298241			FEF,0.019230276346206665
FEF,0.07834558933973312				FEF,0.061591118574142456			FEF,-0.11986835300922394
FEF,0.15938065946102142				FEF,-0.08043127506971359			FEF,-0.19424019753932953
FEF,0.14698244631290436				FEF,0.07189334183931351			FEF,0.20975461602210999
FEF,-0.03321312367916107				FEF,-0.30784672498703003			FEF,0.14050181210041046
FEF,-0.11107898503541946				FEF,-0.1368563026189804			FEF,-0.512768566608429
FEF,0.16350193321704865				FEF,0.04765544459223747			FEF,-0.00459864130243659
FEF,-0.42784014344215393				FEF,0.4507913291454315			FEF,0.11167259514331818
FEF,-0.11894571781158447				FEF,-0.2518036663532257			FEF,-0.11918366700410843
FEF,-0.2292647808790207				FEF,0.13078860938549042			FEF,0.13399600982666016
FEF,-0.12104607373476028				FEF,-0.18246351182460785			FEF,0.15713118016719818
FEF,0.18765294551849365				FEF,0.08637044578790665			FEF,0.3616816997528076
FEF,0.17267006635665894				FEF,-0.010688316076993942			FEF,-0.05154291167855263
FEF,-0.10936205089092255				FEF,0.26941245794296265			FEF,0.06712625920772552
FEF,-0.13587452471256256				FEF,0.05414586886763573			FEF,0.07132305949926376
FEF,0.08498185873031616				FEF,0.12576350569725037			FEF,-0.052278049290180206
FEF,0.3890005946159363				FEF,0.032939523458480835			FEF,0.04876260459423065
FEF,-0.09899062663316727				FEF,-0.21974463760852814			FEF,0.10584300756454468
FEF,0.18128791451454163				FEF,0.19990253448486328			FEF,-0.09937956929206848
FEF,0.07017731666564941				FEF,-0.006858571898192167			FEF,0.2701353132724762
FEF,-0.17508527636528015				FEF,0.07284556329250336			FEF,0.443461149930954
FEF,0.0955398678779602				FEF,-0.11962985247373581			FEF,-0.08560431748628616
FEF,0.04183785989880562				FEF,-0.2534343898296356			FEF,-0.003954176791012287
FEF,-0.23588250577449799				FEF,-0.036323629319667816			FEF,0.22833533585071564
FEF,-0.08335446566343307				FEF,-0.10613700747489929			FEF,0.020010724663734436
FEF,0.06542231887578964				FEF,0.023886939510703087			FEF,0.1744859665632248
FEF,-0.015322232618927956				FEF,-0.03214344009757042			FEF,0.11573532968759537
FEF,-0.04226633906364441				FEF,-0.06642111390829086			FEF,0.24962887167930603
FEF,0.022965779528021812				FEF,-0.029354264959692955			FEF,-0.16430488228797913
FEF,0.3569616973400116				FEF,0.05179605260491371			FEF,0.2171817421913147
FEF,-0.15904425084590912				FEF,-0.08368274569511414			FEF,-0.24870485067367554
FEF,-0.1748751550912857				FEF,0.16629157960414886			FEF,0.009019630029797554
FEF,-0.06909526884555817				FEF,0.3003474771976471			FEF,-0.11918651312589645
FEF,0.17133259773254395				FEF,0.3367498815059662			FEF,-0.06364458799362183
FEF,-0.14557680487632751				FEF,0.034133244305849075			FEF,-0.030065031722187996
FEF,0.10064051300287247				FEF,-0.25955629348754883			FEF,0.2383386343717575
FEF,-0.16480666399002075				FEF,0.025081900879740715			FEF,0.017755519598722458
FEF,0.0013173711486160755				FEF,0.11634628474712372			FEF,-0.08804792910814285
FEF,-0.042493704706430435				FEF,-0.06898003071546555			FEF,0.12706397473812103
FEF,0.003965310286730528				FEF,-0.09291701018810272			FEF,0.10619251430034637
FEF,-0.42579880356788635				FEF,-0.23822395503520966			FEF,0.221110537648201
FEF,0.3013461232185364				FEF,-0.10704009234905243			FEF,0.3619552254676819
FEF,0.03507595136761665				FEF,-0.16158054769039154			FEF,-0.028471900150179863
FEF,0.048455026000738144				FEF,-0.22356382012367249			FEF,-0.047775622457265854
FEF,-0.09451773762702942				FEF,0.0014895587228238583			FEF,-0.19324326515197754
FEF,0.08291662484407425				FEF,0.04232271760702133			FEF,-0.0917726382613182
FEF,-0.05563943460583687				FEF,0.049651093780994415			FEF,0.34766530990600586
FEF,0.22772960364818573				FEF,-0.046005286276340485			FEF,-0.021009311079978943
FEF,0.14348047971725464				FEF,0.04653523117303848			FEF,0.5110412240028381
FEF,-0.09236989170312881				FEF,0.3895711600780487			FEF,0.4514521062374115
FEF,-0.2565881907939911				FEF,0.002392221475020051			FEF,0.02208871953189373
FEF,0.056930892169475555				FEF,0.052017658948898315			FEF,-0.08388860523700714
FEF,0.01772751659154892				FEF,-0.19877532124519348			FEF,0.17854191362857819
FEF,-0.059111401438713074				FEF,0.12040606141090393			FEF,-0.04672001302242279
FEF,-0.03533052280545235				FEF,-0.0020921730902045965			FEF,0.48122382164001465
FEF,-0.07765758782625198				FEF,0.15117202699184418			FEF,0.06662429869174957
FEF,-0.19163255393505096				FEF,-0.012786400504410267			FEF,0.12281206995248795
FEF,-0.10230220854282379				FEF,-0.29845985770225525			FEF,-0.22525791823863983
FEF,0.1811087727546692				FEF,-0.24758140742778778			FEF,0.004433978348970413
FEF,-0.06667231768369675				FEF,-0.014735099859535694			FEF,-0.21483895182609558
FEF,0.0712585300207138				FEF,-0.043322235345840454			FEF,-0.15013834834098816
FEF,0.02959652617573738				FEF,0.03944828361272812			FEF,0.00374934496358037
FEF,0.14526589214801788				FEF,0.05569076165556908			FEF,-0.2176777869462967
FEF,-0.08769748359918594				FEF,-0.04109976068139076			FEF,0.2171458899974823
FEF,-0.1688082069158554				FEF,-0.014530954882502556			FEF,-0.08027301728725433
FEF,0.14673000574111938				FEF,0.17093393206596375			FEF,-0.27476656436920166
FEF,-0.10968480259180069				FEF,0.031068477779626846			FEF,0.0625242218375206
FEF,0.06417007744312286				FEF,-0.020579418167471886			FEF,-0.10307499766349792
FEF,-0.01954340934753418				FEF,0.002323099412024021			FEF,-0.02500414289534092
FEF,0.07778411358594894				FEF,0.21202817559242249			FEF,0.3400101959705353
FEF,-0.05106488615274429				FEF,-0.05350606143474579			FEF,0.22243176400661469
FEF,-0.276615172624588				FEF,0.11510170251131058			FEF,-0.3147910535335541
FEF,-0.20927809178829193				FEF,0.05214741453528404			FEF,-0.025553811341524124
FEF,-0.003926834091544151				FEF,-0.14619959890842438			FEF,-0.20379337668418884
FEF,0.0808858796954155				FEF,0.08982016146183014			FEF,0.05331117659807205
FEF,0.06147022172808647				FEF,0.2061292827129364			FEF,0.22837209701538086
FEF,-0.06519223004579544				FEF,0.11648757755756378			FEF,0.11428077518939972
FEF,0.14182423055171967				FEF,-0.02493506483733654			FEF,0.15816450119018555
FEF,-0.01274150051176548				FEF,-0.2056773602962494			FEF,0.1665896773338318
FEF,0.1107710748910904				FEF,0.22985020279884338			FEF,0.189253032207489
FEF,0.3650059998035431				FEF,-0.11904798448085785			FEF,-0.01653215102851391
FEF,-0.33838126063346863				FEF,-0.07923388481140137			FEF,0.03861629217863083
FEF,0.032626885920763016				FEF,0.17415574193000793			FEF,0.01239303033798933
FEF,-0.13874982297420502				FEF,0.11726036667823792			FEF,0.4562685489654541
FEF,0.0721651017665863				FEF,0.20034167170524597			FEF,0.03168351948261261
FEF,-0.3517892062664032				FEF,0.06935736536979675			FEF,0.07409133017063141
FEF,0.14500868320465088				FEF,-0.19792982935905457			FEF,-0.11119426786899567
FEF,-0.385832279920578				FEF,0.06117352843284607			FEF,-0.19621191918849945
FEF,-0.3391462564468384				FEF,0.2312818020582199			FEF,0.2193317413330078
FEF,0.025428298860788345				FEF,-0.051578689366579056			FEF,-0.21732449531555176
FEF,-0.04213864728808403				FEF,-0.11362950503826141			FEF,0.31926825642585754
FEF,0.035068634897470474				FEF,-0.10871519893407822			FEF,-0.10121152549982071
FEF,-0.01768389716744423				FEF,-0.09115619212388992			FEF,0.065890833735466
FEF,-0.225657656788826				FEF,-0.1827821582555771			FEF,-0.20926949381828308
FEF,0.010840697214007378				FEF,-0.19954615831375122			FEF,-0.06699278950691223
FEF,-0.09445004165172577				FEF,0.17757278680801392			FEF,-0.1755542904138565
FEF,-0.0930432379245758				FEF,-0.08589442074298859			FEF,0.4956609010696411
FEF,-0.09888684749603271				FEF,0.022302763536572456			FEF,0.057077571749687195
FEF,0.008805878460407257				FEF,-0.21632051467895508			FEF,0.13138699531555176
FEF,0.32607701420783997				FEF,-0.2568185329437256			FEF,0.07021356374025345
FEF,-0.11578406393527985				FEF,-0.3505990207195282			FEF,-0.13216081261634827
FEF,-0.0603204108774662				FEF,-0.23248013854026794			FEF,0.10793086886405945
FEF,0.16229523718357086				FEF,0.15660642087459564			FEF,-0.33852753043174744
FEF,-0.00979827344417572				FEF,-0.17647668719291687			FEF,-0.14469262957572937
FEF,-0.044968247413635254				FEF,0.11449151486158371			FEF,0.1534682661294937
FEF,0.1331016570329666				FEF,-0.10923982411623001			FEF,-0.22488756477832794
FEF,-0.16241313517093658				FEF,0.2886057496070862			FEF,-0.09355798363685608
FEF,-0.1397889107465744				FEF,0.015485459007322788			FEF,0.11566527187824249
FEF,-0.1451147347688675				FEF,0.03132472559809685			FEF,-0.13864000141620636
FEF,-0.019284121692180634				FEF,0.11073537170886993			FEF,0.05616544187068939
FEF,-0.23344339430332184				FEF,0.38499966263771057			FEF,-0.11599971354007721
FEF,-0.0013137066271156073				FEF,0.2612747550010681			FEF,-0.25900033116340637
FEF,-0.10032530128955841				FEF,0.03691612556576729			FEF,0.0677545890212059
FEF,-0.003945306874811649				FEF,0.25504356622695923			FEF,-0.11564033478498459
FEF,0.05717780813574791				FEF,-0.06990822404623032			FEF,0.03922057896852493
FEF,0.11354384571313858				FEF,-0.026602214202284813			FEF,0.09959366172552109
FEF,0.052705422043800354				FEF,0.23327957093715668			FEF,0.056582704186439514
FEF,-0.10159610211849213				FEF,-0.07208890467882156			FEF,0.4160517454147339
FEF,-0.06186416372656822				FEF,-0.14239373803138733			FEF,0.2332410216331482
FEF,-0.4799947738647461				FEF,0.0532759353518486			FEF,-0.21274137496948242
FEF,-0.2768542766571045				FEF,0.08252294361591339			FEF,-0.10602454841136932
FEF,0.08561146259307861				FEF,0.109840527176857			FEF,-0.10468725860118866
FEF,0.5132720470428467				FEF,-0.21956925094127655			FEF,-0.18810884654521942
FEF,0.022817470133304596				FEF,-0.041464753448963165			FEF,0.0223249439150095
FEF,0.10274996608495712				FEF,0.4269717335700989			FEF,-0.14668259024620056
FEF,0.10898049920797348				FEF,-0.05004924163222313			FEF,-0.08313307911157608
FEF,0.34628164768218994				FEF,-0.14129002392292023			FEF,-0.0896267294883728
FEF,0.04236402362585068				FEF,-0.2931022644042969			FEF,0.35959747433662415
FEF,0.1632104516029358				FEF,-0.11908052861690521			FEF,0.07275291532278061
FEF,0.08618780225515366				FEF,0.1988159716129303			FEF,-0.18809330463409424
FEF,-0.0568452924489975				FEF,0.0015341509133577347			FEF,-0.20084278285503387
FEF,0.01156154740601778				FEF,0.10127146542072296			FEF,-0.05769117549061775
FEF,-0.16260714828968048				FEF,0.0389307364821434			FEF,0.02531648613512516
FEF,0.09770595282316208				FEF,0.29983553290367126			FEF,0.14226360619068146
FEF,-0.3761385381221771				FEF,0.0023692818358540535			FEF,0.24537000060081482
FEF,0.09795064479112625				FEF,0.1910656839609146			FEF,0.1498594731092453
FEF,0.19971215724945068				FEF,0.0847126767039299			FEF,0.3193875551223755
FEF,0.15119792520999908				FEF,0.3786751925945282			FEF,0.03235292434692383
FEF,0.18654100596904755				FEF,-0.2335750311613083			FEF,0.0704292356967926
FEF,0.256094753742218				FEF,0.004476944450289011			FEF,0.012401124462485313
FEF,0.16047817468643188				FEF,0.10484296083450317			FEF,0.33844852447509766
FEF,0.22725136578083038				FEF,0.18914958834648132			FEF,0.05797848477959633
FEF,0.1847110539674759				FEF,0.08484651893377304			FEF,0.15324504673480988
FEF,-0.09942911565303802				FEF,0.05859657749533653			FEF,0.02183600701391697
FEF,-0.17667795717716217				FEF,0.15990814566612244			FEF,0.148074671626091
FEF,0.3468285799026489				FEF,0.3951396346092224			FEF,0.26987504959106445
FEF,-0.025984402745962143				FEF,0.2842590808868408			FEF,-0.044482894241809845
FEF,-0.06281659752130508				FEF,-0.04084327816963196			FEF,0.14855441451072693
FEF,0.17536742985248566				FEF,0.02518853172659874			FEF,0.36407768726348877
FEF,0.054542578756809235				FEF,0.17710338532924652			FEF,-0.3045142889022827
FEF,-0.038873009383678436				FEF,-0.09928068518638611			FEF,0.2019411027431488
FEF,0.06273471564054489				FEF,0.06326993554830551			FEF,-0.1204366385936737
FEF,0.46376141905784607				FEF,0.2960723340511322			FEF,0.015087807551026344
FEF,-0.13328838348388672				FEF,-0.17105042934417725			FEF,-0.15308496356010437
FEF,0.47043928503990173				FEF,0.4479118585586548			FEF,0.062139932066202164
FEF,0.21562378108501434				FEF,-0.07404167950153351			FEF,-0.09592562913894653
FEF,0.16421818733215332				FEF,0.29378342628479004			FEF,0.10081396251916885
FEF,0.25259873270988464				FEF,0.18321068584918976			FEF,0.12986516952514648
FEF,-0.110924132168293				FEF,0.10927364230155945			FEF,-0.24641965329647064
FEF,0.2509101331233978				FEF,0.13964509963989258			FEF,-0.09015092253684998
FEF,0.020951485261321068				FEF,0.06857061386108398			FEF,-0.15909086167812347
FEF,-0.012057466432452202				FEF,-0.06912730634212494			FEF,-0.29358088970184326
FEF,0.0463387593626976				FEF,-0.07591760903596878			FEF,-0.04217017814517021
FEF,0.12572962045669556				FEF,-0.02261674776673317			FEF,0.007683110423386097
FEF,0.14531493186950684				FEF,0.012415514327585697			FEF,-0.0554434098303318
FEF,-0.1356571912765503				FEF,0.09503787010908127			FEF,0.12024161219596863
FEF,0.11618965119123459				FEF,-0.12801532447338104			FEF,-0.10075794160366058
FEF,-0.19574233889579773				FEF,-0.12336912751197815			FEF,0.09452352672815323
FEF,0.016085311770439148				FEF,-0.06729037314653397			FEF,0.03534051775932312
FEF,0.06992066651582718				FEF,-0.07471772283315659			FEF,0.029491746798157692
FEF,0.3551361858844757				FEF,-0.10785306245088577			FEF,0.08811751008033752
FEF,-0.012803901918232441				FEF,-0.4864445626735687			FEF,-0.23836438357830048
FEF,0.15055423974990845				FEF,0.18298888206481934			FEF,0.06158962473273277
FEF,0.28204166889190674				FEF,0.22510920464992523			FEF,-0.18707522749900818
FEF,0.0650462955236435				FEF,0.27238306403160095			FEF,-0.11673102527856827
FEF,0.1942986398935318				FEF,0.37812289595603943			FEF,0.2585022747516632
FEF,0.06967563182115555				FEF,0.07006392627954483			FEF,-0.14290793240070343
FEF,-0.08241831511259079				FEF,0.27722007036209106			FEF,-0.1900748461484909
FEF,-0.010089616291224957				FEF,0.3814907670021057			FEF,-0.19779150187969208
FEF,0.10035663843154907				FEF,0.03899078816175461			FEF,-0.16025418043136597
FEF,0.1641654670238495				FEF,0.02934158407151699			FEF,0.018934378400444984
FEF,0.3520335555076599				FEF,0.0397178940474987			FEF,0.01933184638619423
FEF,0.1395045518875122				FEF,0.11457747220993042			FEF,-0.19539940357208252
FEF,-0.11232025176286697				FEF,0.09721355885267258			FEF,-0.10829073190689087
FEF,-0.188144251704216				FEF,-0.08468572050333023			FEF,-0.07502955198287964
FEF,-0.15090978145599365				FEF,-0.0581633523106575			FEF,0.054975759238004684
FEF,-0.058590371161699295				FEF,-0.006011894904077053			FEF,-0.1039775162935257
FEF,0.22969026863574982				FEF,-0.11601068079471588			FEF,-0.07068923115730286
FEF,0.008111243136227131				FEF,-0.11675509810447693			FEF,0.018731601536273956
FEF,0.07492438703775406				FEF,0.010312738828361034			FEF,-0.19325870275497437
FEF,-0.03848059102892876				FEF,0.1675906777381897			FEF,0.0007600724347867072
FEF,-0.043435003608465195				FEF,0.11539924144744873			FEF,0.05498664826154709
FEF,0.011459488421678543				FEF,0.20687177777290344			FEF,0.052970413118600845
FEF,0.27696192264556885				FEF,0.12147540599107742			FEF,-0.07316595315933228
FEF,0.38875702023506165				FEF,-0.12769293785095215			FEF,0.054567601531744
FEF,0.13760289549827576				FEF,-0.03124680183827877			FEF,-0.1819770187139511
FEF,0.07240742444992065				FEF,0.03976905345916748			FEF,0.22226282954216003
FEF,-0.018515165895223618				FEF,-0.22771790623664856			FEF,0.20156143605709076
FEF,-0.007078737486153841				FEF,0.023648837581276894			FEF,0.21387715637683868
FEF,-0.04774785041809082				FEF,-0.2035490870475769			FEF,0.04031787067651749
FEF,0.10546430200338364				FEF,0.006318653468042612			FEF,-0.10255607962608337
FEF,0.2940983474254608				FEF,-0.10576599091291428			FEF,0.07426106929779053
FEF,0.17710869014263153				FEF,-0.18366581201553345			FEF,0.12494388967752457
FEF,-0.22415736317634583				FEF,0.26226603984832764			FEF,0.44415518641471863
FEF,-0.13191917538642883				FEF,-0.03073965571820736			FEF,-0.06615854799747467
FEF,0.07171470671892166				FEF,0.18225868046283722			FEF,0.10008039325475693
FEF,-0.006466898135840893				FEF,0.040921010076999664			FEF,-0.19312280416488647
FEF,-0.04029678553342819				FEF,0.12136132270097733			FEF,0.27278637886047363
FEF,0.25893914699554443				FEF,0.05518437549471855			FEF,0.005993739701807499
FEF,0.0012787418672814965				FEF,0.5464655756950378			FEF,0.24175173044204712
FEF,-0.14250458776950836				FEF,-0.1696203500032425			FEF,-0.13064448535442352
FEF,0.026609018445014954				FEF,-0.23459963500499725			FEF,0.037959445267915726
FEF,0.23347477614879608				LIP,0.10869760066270828			FEF,0.15524519979953766
FEF,-0.18442054092884064				LIP,0.30287837982177734			FEF,0.033988602459430695
FEF,0.358029842376709				LIP,0.03184100240468979			FEF,-0.13017067313194275
FEF,0.1757916361093521				LIP,0.26598653197288513			FEF,-0.11486048996448517
FEF,0.017698965966701508				LIP,0.0535438098013401			FEF,0.03149844706058502
FEF,0.4858420193195343				LIP,0.19676177203655243			FEF,-0.08597885817289352
FEF,0.05397504195570946				LIP,0.16146007180213928			FEF,0.254262238740921
FEF,0.10895241796970367				LIP,-0.13723967969417572			FEF,0.14142097532749176
FEF,0.1717417985200882				LIP,0.16341325640678406			FEF,-0.06972038000822067
FEF,-0.11048102378845215				LIP,0.11450016498565674			FEF,-0.07614606618881226
FEF,-0.04870305955410004				LIP,0.24879297614097595			FEF,0.07365743070840836
FEF,-0.17509742081165314				LIP,-0.1177443265914917			FEF,0.028704673051834106
FEF,-0.23113997280597687				LIP,0.08514641225337982			FEF,-0.06838613003492355
FEF,0.02262447588145733				LIP,0.1453125923871994			FEF,0.20402967929840088
FEF,0.008780864998698235				LIP,0.37101706862449646			FEF,-0.092021644115448
FEF,-0.0707687959074974				LIP,0.3613528907299042			FEF,0.138153076171875
FEF,0.21985095739364624				LIP,-0.0770244151353836			FEF,0.022007161751389503
FEF,-0.1735168993473053				LIP,0.005525103770196438			FEF,0.026103675365447998
FEF,0.19805176556110382				LIP,0.17858436703681946			FEF,0.04704417660832405
FEF,-0.11333370953798294				LIP,0.25103795528411865			FEF,0.017011282965540886
FEF,0.17595939338207245				LIP,-0.28685280680656433			FEF,0.2662385106086731
FEF,-0.09794764965772629				LIP,-0.14238452911376953			FEF,0.27768731117248535
FEF,-0.2126971334218979				LIP,-0.19928047060966492			FEF,-0.09385163336992264
FEF,-0.05464986711740494				LIP,0.03936208412051201			FEF,-0.04208952188491821
FEF,0.13687105476856232				LIP,-0.09101847559213638			FEF,0.26349547505378723
FEF,0.17031902074813843				LIP,-0.0463641993701458			FEF,0.2615343928337097
FEF,-0.03886157646775246				LIP,0.2985849678516388			FEF,-0.07029293477535248
FEF,-0.35514387488365173				LIP,-0.02228662557899952			FEF,0.20399628579616547
FEF,-0.029479121789336205				LIP,-0.05442459136247635			FEF,-0.08101650327444077
FEF,-0.07979017496109009				LIP,0.012875077314674854			FEF,0.08591926842927933
FEF,-0.0030608053784817457				LIP,0.005206843838095665			FEF,0.23111984133720398
FEF,0.02660994417965412				LIP,-0.0018113182159140706			FEF,0.22739344835281372
FEF,-0.2837147116661072				LIP,-0.029314866289496422			FEF,-0.06965640187263489
FEF,-0.01151756290346384				LIP,0.28264379501342773			FEF,0.09968386590480804
FEF,0.06378340721130371				LIP,-0.009605543687939644			FEF,-0.07048433274030685
FEF,0.43951916694641113				LIP,-0.06495467573404312			FEF,-0.08242123574018478
FEF,0.18092584609985352				LIP,-0.08956322818994522			FEF,-0.05846117436885834
FEF,0.15651923418045044				LIP,-0.040082838386297226			FEF,-0.2582222521305084
FEF,0.018954887986183167				LIP,-0.032913509756326675			FEF,0.04313097894191742
FEF,0.19830593466758728				LIP,0.18942216038703918			FEF,-0.1254120171070099
FEF,0.20401223003864288				LIP,0.27515074610710144			FEF,0.08328093588352203
FEF,0.3177991807460785				LIP,-0.04191489517688751			FEF,0.26040923595428467
FEF,-0.09211420267820358				LIP,0.22825884819030762			FEF,0.057544827461242676
FEF,-0.31822511553764343				LIP,0.14910224080085754			FEF,-0.03425053134560585
FEF,0.08349014818668365				LIP,0.37891238927841187			FEF,0.006026383489370346
FEF,0.0543951578438282				LIP,-0.02798737958073616			FEF,-0.09035660326480865
FEF,-0.07767236977815628				LIP,0.42274749279022217			FEF,-0.0162520594894886
FEF,-0.16580109298229218				LIP,-0.13518120348453522			FEF,-0.16854245960712433
FEF,-0.03543127328157425				LIP,0.34176960587501526			FEF,-0.09409429877996445
FEF,0.04014752060174942				LIP,-0.30903857946395874			FEF,0.37197551131248474
FEF,-0.03037300519645214				LIP,0.2997690737247467			FEF,0.27065005898475647
FEF,0.3061750829219818				LIP,0.16283565759658813			FEF,-0.13907171785831451
FEF,0.009861660189926624				LIP,-0.07324299961328506			FEF,-0.10899215936660767
FEF,0.3586774468421936				LIP,-0.024688588455319405			FEF,-0.3369067907333374
FEF,-0.05848092585802078				LIP,0.23976154625415802			FEF,-0.22589169442653656
FEF,0.4088924527168274				LIP,0.07923008501529694			FEF,0.0477963350713253
FEF,0.0922965332865715				LIP,0.40172043442726135			FEF,0.20217858254909515
FEF,0.09709589183330536				LIP,-0.1651223599910736			FEF,0.08038579672574997
FEF,-0.256791353225708				LIP,0.052607957273721695			FEF,0.4817189574241638
FEF,-0.0784159004688263				LIP,-0.008660051971673965			FEF,0.10167071968317032
FEF,-0.18308284878730774				LIP,-0.05405721813440323			FEF,-0.17372269928455353
FEF,-0.08056226372718811				LIP,0.06202786788344383			FEF,-0.07168291509151459
FEF,-0.10151880979537964				LIP,0.28671693801879883			FEF,-0.06845033168792725
FEF,0.05692267045378685				LIP,-0.10336918383836746			FEF,0.08354601263999939
FEF,0.08533795922994614				LIP,0.10609026998281479			FEF,-0.014044390991330147
FEF,0.12592582404613495				LIP,0.06854431331157684			FEF,0.13161495327949524
FEF,0.1562863141298294				LIP,0.03630002215504646			FEF,0.16330477595329285
FEF,0.055064182728528976				LIP,0.1726403385400772			FEF,0.005418979562819004
FEF,0.1743048131465912				LIP,0.2237253338098526			FEF,-0.2047421932220459
FEF,0.41149812936782837				LIP,0.07630573213100433			FEF,0.3252731263637543
FEF,0.07525654137134552				LIP,0.10206937044858932			FEF,0.13259656727313995
FEF,0.14603662490844727				LIP,0.15088994801044464			FEF,0.04287921264767647
FEF,-0.03254244104027748				LIP,0.028759634122252464			FEF,0.39077064394950867
FEF,-0.07901743054389954				LIP,0.1622554212808609			FEF,0.07784513384103775
FEF,-1.1990778148174286e-08				LIP,0.22235147655010223			FEF,-0.07052676379680634
FEF,0.2441626340150833				LIP,-0.03789817914366722			FEF,0.011794188991189003
FEF,-0.320970356464386				LIP,0.04379798844456673			FEF,-0.14670488238334656
FEF,0.14371348917484283				LIP,-0.011522272601723671			FEF,0.10937930643558502
FEF,0.05699509382247925				LIP,0.08378627151250839			FEF,0.2755471169948578
FEF,0.06120089441537857				LIP,-0.06484789401292801			FEF,-0.09596261382102966
FEF,-0.11048191040754318				LIP,0.03646136075258255			FEF,0.11378291994333267
FEF,-0.012727291323244572				LIP,0.4234834313392639			FEF,0.11998815089464188
FEF,-0.22205442190170288				LIP,0.10700768232345581			FEF,-0.3160646855831146
FEF,-0.028538839891552925				LIP,0.22380992770195007			FEF,-0.09884144365787506
FEF,-0.04207770526409149				LIP,0.21038225293159485			FEF,0.1831117570400238
FEF,-0.1331760585308075				LIP,0.36157187819480896			FEF,-0.02953001670539379
FEF,-0.1085442528128624				LIP,-0.1481100171804428			FEF,0.016785217449069023
FEF,0.14876165986061096				LIP,0.08326639235019684			FEF,-0.1512511968612671
FEF,0.019600288942456245				LIP,0.057159360498189926			FEF,-0.3586900234222412
FEF,0.1938294768333435				LIP,0.029203174635767937			FEF,-0.23656517267227173
FEF,0.022888759151101112				LIP,-0.021636491641402245			FEF,-0.06648900359869003
FEF,0.25757163763046265				LIP,-0.015723247081041336			FEF,0.15221209824085236
FEF,-0.0657663345336914				LIP,0.07141638547182083			FEF,0.23003870248794556
FEF,-0.39214953780174255				LIP,0.33614519238471985			FEF,0.05900019407272339
FEF,-0.020080318674445152				LIP,0.210898295044899			FEF,0.12440557777881622
FEF,-0.296875				LIP,-0.04232509434223175			FEF,-0.28115570545196533
FEF,-0.055137332528829575				LIP,0.011516870930790901			FEF,-0.24229957163333893
FEF,-0.49709683656692505				LIP,-0.17137321829795837			FEF,0.03687315061688423
FEF,0.12337155640125275				LIP,-0.07453569769859314			FEF,0.22111457586288452
FEF,-0.15678192675113678				LIP,0.01858549192547798			FEF,-0.18263207376003265
FEF,-0.04854394122958183				LIP,0.09952906519174576			FEF,-0.05980558693408966
FEF,-0.008792256005108356				LIP,0.104779452085495			FEF,0.1819947212934494
FEF,-0.035430338233709335				LIP,0.07320448756217957			FEF,0.16910269856452942
FEF,-0.05620501935482025				LIP,0.2015308141708374			FEF,-0.022762570530176163
FEF,0.18860161304473877				LIP,0.006938232108950615			FEF,-0.061260540038347244
FEF,0.12543632090091705				LIP,0.12803222239017487			FEF,0.060336507856845856
FEF,0.02667059190571308				LIP,0.4274449944496155			FEF,0.2515721917152405
FEF,0.3209134340286255				LIP,-0.1249270811676979			FEF,0.17628686130046844
FEF,0.08634845912456512				LIP,0.25977006554603577			FEF,0.12708215415477753
FEF,0.2404789924621582				LIP,-0.11427394300699234			FEF,0.039274752140045166
FEF,0.12179791927337646				LIP,0.11931926012039185			FEF,0.48483172059059143
FEF,-0.04651052877306938				LIP,0.37851884961128235			FEF,-0.13654884696006775
FEF,0.1920662224292755				LIP,-0.0066000474616885185			FEF,-0.00807502306997776
FEF,0.29306891560554504				LIP,-0.10628324747085571			FEF,-0.00929992739111185
FEF,-0.07808348536491394				LIP,-0.31441643834114075			FEF,-0.318164199590683
FEF,-0.09527891874313354				LIP,0.4791465401649475			FEF,0.06875421851873398
FEF,-0.15108592808246613				LIP,-0.16419216990470886			FEF,0.2625625729560852
FEF,0.16895321011543274				LIP,0.1484532505273819			FEF,0.27238646149635315
FEF,-0.1284143328666687				LIP,-0.0611499659717083			FEF,-0.08198083937168121
FEF,-0.13666009902954102				LIP,0.12157025933265686			FEF,0.2103404700756073
FEF,0.11836528778076172				LIP,0.013275060802698135			FEF,0.022825703024864197
FEF,0.05885538458824158				LIP,0.15856844186782837			FEF,-0.1264916956424713
FEF,-0.04381921887397766				LIP,-0.09085874259471893			FEF,-0.07905159145593643
FEF,-0.029429864138364792				LIP,0.5022585988044739			FEF,-0.19125540554523468
FEF,-0.18674471974372864				LIP,-0.25770336389541626			FEF,0.1653989553451538
FEF,0.3361073136329651				LIP,-0.14448779821395874			FEF,-0.15199114382266998
FEF,-0.06846936792135239				LIP,-0.16611510515213013			FEF,0.04595198854804039
FEF,-0.22414325177669525				LIP,0.3519459366798401			FEF,-0.16246360540390015
FEF,-0.007840123027563095				LIP,0.03026720881462097			FEF,0.23467284440994263
FEF,-0.29221111536026				LIP,0.13603509962558746			FEF,-0.18676403164863586
FEF,0.17429308593273163				LIP,-0.3462224304676056			FEF,-0.07350340485572815
FEF,-0.057183220982551575				LIP,0.4058391749858856			FEF,0.579229474067688
FEF,0.05863352119922638				LIP,-0.0628461167216301			FEF,0.001194893498905003
FEF,-0.1078110784292221				LIP,-0.08488868921995163			FEF,0.06272462010383606
FEF,0.054168928414583206				LIP,0.43924757838249207			FEF,0.182771697640419
FEF,-0.01617538370192051				LIP,0.398230642080307			FEF,0.06300067156553268
FEF,-0.063019298017025				LIP,-0.25364071130752563			FEF,0.1404416859149933
FEF,0.09371975064277649				LIP,0.19487278163433075			FEF,-0.1003013402223587
FEF,0.05917989835143089				LIP,0.19209913909435272			FEF,0.07537784427404404
FEF,-0.0947035700082779				LIP,0.16024331748485565			FEF,-0.0345226526260376
FEF,0.1888159066438675				LIP,0.16433586180210114			FEF,-0.03664207458496094
FEF,-0.24278022348880768				LIP,0.3014362156391144			FEF,0.400075227022171
FEF,0.10914288461208344				LIP,0.024990379810333252			FEF,-0.1262541115283966
FEF,-0.054318588227033615				LIP,0.07590530812740326			FEF,-0.19895011186599731
FEF,0.21685634553432465				LIP,-0.13575944304466248			FEF,0.23449592292308807
FEF,-0.13733258843421936				LIP,0.05456919968128204			FEF,-0.02024752087891102
FEF,0.1609245091676712				LIP,0.228155255317688			FEF,0.21600936353206635
FEF,-0.2386968731880188				LIP,0.06248554214835167			FEF,-0.239644393324852
FEF,-0.25844091176986694				LIP,0.010843407362699509			FEF,-0.17903614044189453
FEF,-0.26383107900619507				LIP,0.33538129925727844			FEF,-0.18397045135498047
FEF,-0.09478533267974854				LIP,-0.3641343116760254			FEF,-0.10822762548923492
FEF,-0.20859427750110626				LIP,-0.056897230446338654			FEF,0.03928811848163605
FEF,0.20197248458862305				LIP,-0.1201695054769516			FEF,-0.24598264694213867
FEF,-0.21376118063926697				LIP,-0.09095372259616852			FEF,0.05486510694026947
FEF,0.09466440975666046				LIP,-0.05273981764912605			FEF,-0.09894392639398575
FEF,0.048382554203271866				LIP,-0.051191192120313644			FEF,-0.09699490666389465
FEF,0.1682310402393341				LIP,0.4260721504688263			FEF,0.3067593574523926
FEF,0.1597144901752472				LIP,-0.16989867389202118			FEF,0.014259844087064266
FEF,0.08030413091182709				LIP,-0.14769768714904785			FEF,-0.025736603885889053
FEF,0.11915859580039978				LIP,0.028423041105270386			FEF,0.03866378217935562
FEF,0.14663705229759216				LIP,0.11196620762348175			FEF,-0.0296590868383646
FEF,-0.09477042406797409				LIP,0.017793672159314156			FEF,-0.018523186445236206
FEF,0.13517418503761292				LIP,-0.20580461621284485			FEF,-0.030180849134922028
FEF,0.26625651121139526				LIP,-0.15367624163627625			FEF,-0.14006944000720978
FEF,0.20690767467021942				LIP,-0.07133272290229797			FEF,-0.3341224491596222
FEF,0.1640990972518921				LIP,0.4226263463497162			FEF,-0.2664177119731903
FEF,0.217580646276474				LIP,-0.13383659720420837			FEF,0.11652792245149612
FEF,-0.1385985016822815				LIP,-0.16534295678138733			FEF,0.07455452531576157
FEF,0.22441843152046204				LIP,-0.24155424535274506			FEF,0.14703860878944397
FEF,-0.07791069149971008				LIP,-0.2342095673084259			FEF,0.1787322759628296
FEF,-0.14343838393688202				LIP,0.004759255796670914			FEF,0.08495500683784485
FEF,-0.08625701814889908				LIP,0.24328580498695374			FEF,-0.08181104063987732
FEF,0.36858657002449036				LIP,-0.11232031136751175			FEF,0.4709671437740326
FEF,0.34809166193008423				LIP,-0.19535435736179352			FEF,0.19240102171897888
FEF,-0.24332548677921295				LIP,-0.014259896241128445			FEF,-0.16552557051181793
FEF,0.1611223667860031				LIP,-0.14093650877475739			FEF,0.20306921005249023
FEF,0.0440082773566246				LIP,-0.23220758140087128			FEF,0.12301946431398392
LIP,0.46304813027381897				LIP,-0.12201850116252899			FEF,-0.14341937005519867
LIP,-0.1481100171804428				LIP,-0.1366322785615921			FEF,-0.22731414437294006
LIP,-0.16201983392238617				LIP,0.17709234356880188			FEF,-0.004158661235123873
LIP,-0.19233438372612				LIP,-0.14542169868946075			FEF,0.1505061239004135
LIP,-0.016752108931541443				LIP,0.07816654443740845			FEF,0.10997083783149719
LIP,-0.24663813412189484				LIP,-0.07191808521747589			FEF,0.19328835606575012
LIP,-0.06321420520544052				LIP,0.11289846897125244			FEF,0.5534527897834778
LIP,0.2523832619190216				LIP,-0.24463874101638794			FEF,-0.11754388362169266
LIP,-0.12837213277816772				LIP,0.09345542639493942			FEF,-0.03162181004881859
LIP,0.005553764756768942				LIP,0.13037152588367462			FEF,-0.08180300146341324
LIP,-0.015382738783955574				LIP,-0.21332670748233795			FEF,-0.07917369157075882
LIP,-0.174580916762352				LIP,0.159770667552948			FEF,-0.18304535746574402
LIP,0.053873635828495026				LIP,-0.07609375566244125			FEF,-0.01058744266629219
LIP,0.224235400557518				LIP,-0.025985566899180412			FEF,-0.0641716867685318
LIP,-0.1561719924211502				LIP,-0.03047136403620243			FEF,-0.11851727962493896
LIP,0.08493949472904205				LIP,-0.008196035400032997			FEF,-0.15466295182704926
LIP,-0.16567622125148773				LIP,-0.21332667768001556			FEF,-0.0033805938437581062
LIP,-0.09085872769355774				LIP,-0.11753183603286743			FEF,-0.11179807782173157
LIP,-0.030471358448266983				LIP,-0.1296463906764984			FEF,0.2740432024002075
LIP,-0.11774436384439468				LIP,0.4343396723270416			FEF,0.007246045395731926
LIP,-0.30903854966163635				LIP,0.05996447429060936			FEF,-0.14513511955738068
LIP,-0.07127112150192261				LIP,0.11459920555353165			FEF,-0.07104331254959106
LIP,-0.1359938085079193				LIP,-0.3599417805671692			FEF,0.019512757658958435
LIP,-0.012601673603057861				LIP,0.04898056387901306			FEF,-0.22548353672027588
LIP,-0.26359423995018005				LIP,0.011144365184009075			FEF,0.05050260201096535
LIP,-0.15930309891700745				LIP,-0.07902203500270844			FEF,0.054536279290914536
LIP,-0.08185543864965439				LIP,0.4423978924751282			FEF,0.07298856228590012
LIP,-0.038723815232515335				LIP,0.23357300460338593			FEF,-0.22433160245418549
LIP,-0.028121784329414368				LIP,-0.24692025780677795			FEF,-0.10605287551879883
LIP,-0.019326722249388695				LIP,0.09857264906167984			FEF,-0.14558610320091248
LIP,-0.11565550416707993				LIP,-0.017538459971547127			FEF,-0.24745437502861023
LIP,-0.022183379158377647				LIP,0.012813642621040344			FEF,-0.016922764480113983
LIP,0.024884004145860672				LIP,-0.06687988340854645			FEF,-0.147264301776886
LIP,-0.08225413411855698				LIP,0.07028437405824661			FEF,0.0939568430185318
LIP,0.011335194110870361				LIP,0.03149499371647835			FEF,-0.03258231282234192
LIP,-0.08756641298532486				LIP,0.0019162571988999844			FEF,0.04966602846980095
LIP,-0.10605642944574356				LIP,-0.2662498950958252			FEF,0.011475946754217148
LIP,-0.17737621068954468				LIP,0.2562979459762573			FEF,-0.28714606165885925
LIP,0.5837761163711548				LIP,0.016040246933698654			FEF,-0.10112421959638596
LIP,-0.03693210706114769				LIP,0.129686176776886			FEF,0.14178955554962158
LIP,0.2828952670097351				LIP,-0.11692329496145248			FEF,0.2916099429130554
LIP,0.039122652262449265				LIP,0.24912428855895996			FEF,0.22372683882713318
LIP,-0.09373750537633896				LIP,-0.012626753188669682			FEF,0.3105981647968292
LIP,0.04501977562904358				LIP,0.02607455663383007			FEF,0.24267733097076416
LIP,-0.1674422025680542				LIP,-0.11558529734611511			FEF,0.0
LIP,-0.07836642116308212				LIP,0.19016677141189575			FEF,0.038469430059194565
LIP,0.4347301423549652				LIP,0.2395886778831482			FEF,-0.10361374169588089
LIP,0.0983501449227333				LIP,-0.06321421265602112			FEF,0.38228505849838257
LIP,0.08321842551231384				LIP,0.24272260069847107			FEF,0.00956454873085022
LIP,0.3249610662460327				LIP,0.16251130402088165			FEF,0.05030274763703346
LIP,0.1960318684577942				LIP,0.3968949317932129			FEF,0.4793166220188141
LIP,0.07665527611970901				LIP,0.11540299654006958			FEF,0.08812393248081207
LIP,0.00014234601985663176				LIP,0.07782784849405289			FEF,0.18731027841567993
LIP,0.1542823612689972				LIP,0.3438352644443512			FEF,-0.13131991028785706
LIP,-0.10665777325630188				LIP,0.18010976910591125			FEF,0.09787770360708237
LIP,0.22319155931472778				LIP,0.03690710663795471			FEF,-0.10353264212608337
LIP,-0.11304259300231934				LIP,-0.14534683525562286			FEF,-0.0011701806215569377
LIP,-0.1349194198846817				LIP,0.2529274821281433			FEF,-0.03572232648730278
LIP,0.06260553747415543				LIP,0.06117789074778557			FEF,0.12362398952245712
LIP,0.18978288769721985				LIP,0.19439804553985596			FEF,-0.20777487754821777
LIP,-0.14976441860198975				LIP,-0.12326398491859436			FEF,-0.10525112599134445
LIP,-0.09524843096733093				LIP,-0.2533252537250519			FEF,0.08702090382575989
LIP,-0.21385300159454346				LIP,0.17379386723041534			FEF,-0.12652459740638733
LIP,-0.10565205663442612				LIP,0.2147948443889618			FEF,0.032643117010593414
LIP,-0.17249326407909393				LIP,0.05057737976312637			FEF,-0.12388069182634354
LIP,-0.15896932780742645				LIP,-0.07200447469949722			FEF,-0.021399609744548798
LIP,-0.119199238717556				LIP,0.1542253941297531			FEF,0.008490744046866894
LIP,0.1107281893491745				LIP,0.17492088675498962			FEF,-0.18991488218307495
LIP,0.03681027144193649				LIP,0.14040009677410126			FEF,-0.10097318887710571
LIP,-0.03871016576886177				LIP,-0.057625263929367065			FEF,-0.12705525755882263
LIP,0.07757221162319183				LIP,-0.15223746001720428			FEF,-0.24785897135734558
LIP,-0.10776703804731369				LIP,-0.07586932182312012			FEF,0.3253481090068817
LIP,-0.0119337048381567				LIP,0.2399442195892334			FEF,0.10486074537038803
LIP,-0.1558837741613388				LIP,-0.04817219078540802			FEF,0.06141313910484314
LIP,-0.1641499400138855				LIP,-0.09586834907531738			FEF,0.10561814904212952
LIP,-0.10267894715070724				LIP,-0.13462063670158386			FEF,0.17239294946193695
LIP,-0.10970330238342285				LIP,0.32134953141212463			FEF,0.0714612528681755
LIP,-0.028280045837163925				LIP,-0.11851484328508377			FEF,-0.001235727220773697
LIP,0.2994801700115204				LIP,0.05203626677393913			FEF,-0.04719827324151993
LIP,-0.07453054934740067				LIP,-0.16201983392238617			FEF,-0.17661137878894806
LIP,-0.08283066749572754				LIP,0.1613953709602356			FEF,0.02027195505797863
LIP,0.4234834313392639				LIP,0.1743035763502121			FEF,0.4576333165168762
LIP,0.08326639980077744				LIP,-0.03576989471912384			FEF,0.08309668302536011
LIP,0.17728370428085327				LIP,0.2393074333667755			FEF,-0.29683756828308105
LIP,0.36157187819480896				LIP,-0.10386233031749725			FEF,0.3848610520362854
LIP,0.03646135702729225				LIP,0.4203621447086334			FEF,0.05708562955260277
LIP,0.10700766742229462				LIP,0.8074995279312134			FEF,-0.07209473848342896
LIP,0.8653290271759033				LIP,-0.1454998105764389			FEF,-0.2186252921819687
LIP,0.21038225293159485				LIP,-0.04324695095419884			FEF,-0.16890577971935272
LIP,0.3706822693347931				LIP,-0.12791867554187775			FEF,-0.24173015356063843
LIP,0.05715939402580261				LIP,-0.12933309376239777			FEF,-0.16987887024879456
LIP,0.2108982503414154				LIP,-0.08572198450565338			FEF,-0.004348192363977432
LIP,0.056230124086141586				LIP,-0.008915617130696774			FEF,-0.06095396727323532
LIP,0.07141637802124023				LIP,-0.1389019638299942			FEF,0.012513906694948673
LIP,-0.021636515855789185				LIP,0.09179829806089401			FEF,-0.06341377645730972
LIP,-0.01572323590517044				LIP,0.09678378701210022			FEF,-0.033762846142053604
LIP,-0.011522267945110798				LIP,-0.03244665637612343			FEF,-0.11731723695993423
LIP,-0.0648479014635086				LIP,0.45620015263557434			FEF,0.3374974727630615
LIP,0.3028784394264221				LIP,0.08445119857788086			FEF,0.14579084515571594
LIP,0.18942217528820038				LIP,0.2816861569881439			FEF,-0.03643997386097908
LIP,-0.014020207338035107				LIP,-0.09024649858474731			FEF,0.3296267092227936
LIP,-0.04080014303326607				LIP,0.18555814027786255			FEF,0.010952675715088844
LIP,0.46029171347618103				LIP,-0.12043207138776779			FEF,-0.04466746747493744
LIP,0.11607929319143295				LIP,0.47150203585624695			FEF,-0.14137859642505646
LIP,0.24504296481609344				LIP,0.3966486155986786			FEF,0.040160953998565674
LIP,0.23600535094738007				LIP,-0.10973801463842392			FEF,0.09506525099277496
LIP,0.2046138346195221				LIP,-0.13220685720443726			FEF,-0.13843128085136414
LIP,-0.15138553082942963				LIP,0.0368160679936409			FEF,-0.09647225588560104
LIP,-0.04659736156463623				LIP,0.28766700625419617			FEF,-0.10733912140130997
LIP,-0.11504421383142471				LIP,0.030573619529604912			FEF,-0.10466806590557098
LIP,0.09447174519300461				LIP,0.252383291721344			FEF,-0.12472624331712723
LIP,-0.06923569738864899				LIP,0.16741526126861572			FEF,-0.14339450001716614
LIP,0.06769949942827225				LIP,-0.1111111268401146			FEF,0.25287169218063354
LIP,0.3503682613372803				LIP,0.208427295088768			FEF,0.09838175773620605
LIP,0.2642362117767334				LIP,-0.07204309105873108			FEF,-0.14510373771190643
LIP,0.02023153379559517				LIP,-0.15663224458694458			FEF,-0.05035371333360672
LIP,0.2370942384004593				LIP,-0.0434538796544075			FEF,-0.1919788271188736
LIP,0.18480806052684784				LIP,-0.1134510189294815			FEF,-0.07136553525924683
LIP,0.33132582902908325				LIP,0.09332951158285141			LIP,0.10167049616575241
LIP,0.010803074575960636				LIP,0.0324065163731575			LIP,0.01551591232419014
LIP,0.1613953411579132				LIP,0.1375228464603424			LIP,-0.15051604807376862
LIP,0.02854102849960327				LIP,0.23441344499588013			LIP,-0.11240886896848679
LIP,0.05203626677393913				LIP,-0.13543936610221863			LIP,0.5548205375671387
LIP,-0.012626760639250278				LIP,0.1355496495962143			LIP,-0.09185996651649475
LIP,-0.13462062180042267				LIP,-0.1384304314851761			LIP,-0.18968383967876434
LIP,0.37137454748153687				LIP,-0.26396241784095764			LIP,-0.15141479671001434
LIP,-0.11851485073566437				LIP,0.44348910450935364			LIP,-0.2936990559101105
LIP,0.2620699107646942				LIP,0.07341375201940536			LIP,0.11796548217535019
LIP,0.1743035614490509				LIP,-0.12427393347024918			LIP,-0.056760452687740326
LIP,-0.1454998105764389				LIP,0.22352343797683716			LIP,-0.28052905201911926
LIP,0.0030024987645447254				LIP,0.3763240575790405			LIP,0.06712978333234787
LIP,0.4203621745109558				LIP,0.03156423568725586			LIP,0.08712922036647797
LIP,0.2393074333667755				LIP,-0.09640312194824219			LIP,-0.170760378241539
LIP,-0.10386233031749725				LIP,-0.08971051126718521			LIP,-0.058083754032850266
LIP,0.1484532356262207				LIP,-0.03480039909482002			LIP,-0.052217669785022736
LIP,0.13037152588367462				LIP,-0.0911392942070961			LIP,0.4957002103328705
LIP,0.16146008670330048				LIP,-0.21016278862953186			LIP,-0.11612125486135483
LIP,0.3789123296737671				LIP,0.0790957510471344			LIP,0.1528821885585785
LIP,0.11190422624349594				LIP,-0.1273404061794281			LIP,0.187459334731102
LIP,0.13998694717884064				LIP,0.13692064583301544			LIP,0.007408662233501673
LIP,0.20062272250652313				LIP,-0.06161902844905853			LIP,0.38737353682518005
LIP,0.42215535044670105				LIP,-0.04563230276107788			LIP,0.031017135828733444
LIP,0.29213905334472656				LIP,0.0368160605430603			LIP,-0.04292074590921402
LIP,0.07978352159261703				LIP,0.007606395985931158			LIP,-0.13171927630901337
LIP,0.02246968448162079				LIP,0.1974790245294571			LIP,-0.050374552607536316
LIP,-0.09450735151767731				LIP,0.038932234048843384			LIP,-0.10494797676801682
LIP,-0.1822703331708908				LIP,0.2565499544143677			LIP,0.014301059767603874
LIP,0.0416363887488842				LIP,0.3093596398830414			LIP,0.0970536470413208
LIP,0.27011826634407043				LIP,0.23944227397441864			LIP,0.2335834950208664
LIP,-0.02323957160115242				LIP,0.08781260251998901			LIP,0.36069196462631226
LIP,-0.12924057245254517				LIP,-0.011909672990441322			LIP,-0.08808901906013489
LIP,0.21078719198703766				LIP,-0.16472378373146057			LIP,-0.09650691598653793
LIP,0.24249395728111267				LIP,-0.04487710818648338			LIP,0.29823628067970276
LIP,0.05627339333295822				LIP,0.03894917666912079			LIP,-0.12984657287597656
LIP,0.5212740302085876				LIP,-0.033816345036029816			LIP,-0.025355450809001923
LIP,0.03268914669752121				LIP,0.09872525930404663			LIP,0.027316881343722343
LIP,-0.0902080312371254				LIP,-0.03281688317656517			LIP,-0.04626210033893585
LIP,0.10020779818296432				LIP,-0.012331292033195496			LIP,0.29277390241622925
LIP,-0.14467276632785797				LIP,0.11136645823717117			LIP,0.10695290565490723
LIP,0.2568092942237854				LIP,-0.06763867288827896			LIP,0.07703712582588196
LIP,0.24272257089614868				LIP,0.12490753829479218			LIP,0.08978975564241409
LIP,0.1674152910709381				LIP,-0.14728908240795135			LIP,-0.1628984808921814
LIP,-0.05111756920814514				LIP,0.04902428388595581			LIP,0.040023304522037506
LIP,-0.024360820651054382				LIP,-0.1274339258670807			LIP,0.18381913006305695
LIP,0.24163426458835602				LIP,0.039823975414037704			LIP,0.18635334074497223
LIP,-0.01633318141102791				LIP,0.13256636261940002			LIP,-0.09356635063886642
LIP,-0.21718434989452362				LIP,-0.15786868333816528			LIP,-0.04690762236714363
LIP,0.1060771569609642				LIP,0.21529510617256165			LIP,0.1559928059577942
LIP,0.2920362055301666				LIP,0.21786381304264069			LIP,-0.19170156121253967
LIP,-0.02747984603047371				LIP,0.005553735885769129			LIP,-0.1697070449590683
LIP,0.20760399103164673				LIP,-0.024360816925764084			LIP,0.03698128089308739
LIP,0.5022585988044739				LIP,0.01965426839888096			LIP,-0.3224411606788635
LIP,-0.008196042850613594				LIP,0.44396737217903137			LIP,0.0030432383064180613
LIP,0.0851464495062828				LIP,0.04250524938106537			LIP,0.18152007460594177
LIP,0.2997690439224243				LIP,-0.15786491334438324			LIP,0.024895193055272102
LIP,0.13445377349853516				LIP,0.10944509506225586			LIP,0.1803242564201355
LIP,0.06413242965936661				LIP,-0.07408133894205093			LIP,0.28703030943870544
LIP,0.2537311315536499				LIP,-0.12536470592021942			LIP,-0.1961161196231842
LIP,0.17362819612026215				LIP,-0.2185606062412262			LIP,0.2996337115764618
LIP,0.41876769065856934				LIP,0.4539046287536621			LIP,-0.04324469715356827
LIP,-0.13356058299541473				LIP,-0.06572020053863525			LIP,0.32125452160835266
LIP,0.2658429741859436				LIP,-0.04355936869978905			LIP,-0.11712362617254257
LIP,-0.14075730741024017				LIP,-0.1071065291762352			LIP,0.10974077135324478
LIP,-0.22824625670909882				LIP,-0.24551887810230255			LIP,-0.10856208950281143
LIP,0.02488676831126213				LIP,0.10076044499874115			LIP,0.17946398258209229
LIP,0.2826138436794281				LIP,0.2809891700744629			LIP,0.30426400899887085
LIP,0.47709622979164124				LIP,0.44092506170272827			LIP,-0.03424176573753357
LIP,-0.2977491021156311				LIP,0.08859661221504211			LIP,0.24541231989860535
LIP,0.003048897488042712				LIP,0.5343350172042847			LIP,-0.03427860140800476
LIP,0.297132670879364				LIP,0.6620082259178162			LIP,-0.1576216071844101
LIP,0.13193529844284058				LIP,0.13686926662921906			LIP,-0.0160084031522274
LIP,0.3466263711452484				LIP,-0.02553327940404415			LIP,0.2706257700920105
LIP,-0.3140426278114319				LIP,-0.11586465686559677			LIP,0.18563538789749146
LIP,-0.17248724400997162				LIP,-0.15844236314296722			LIP,-0.01495775394141674
LIP,0.05859199911355972				LIP,0.20379140973091125			LIP,0.5072540044784546
LIP,0.19697315990924835				LIP,0.07097112387418747			LIP,-0.08754995465278625
LIP,-0.20151552557945251				LIP,-0.10360366851091385			LIP,-0.044072359800338745
LIP,-0.18244647979736328				LIP,-0.24663813412189484			LIP,-0.020976688712835312
LIP,0.023319890722632408				LIP,0.2568092942237854			LIP,-0.1637582778930664
LIP,-0.32372477650642395				LIP,-0.029244326055049896			LIP,0.15955981612205505
LIP,-0.31409093737602234				LIP,0.250744491815567			LIP,0.013317333534359932
LIP,0.17022068798542023				LIP,0.02725367434322834			LIP,-0.1235751062631607
LIP,0.4929899573326111				LIP,0.22055988013744354			LIP,0.012980177998542786
LIP,0.01578296534717083				LIP,0.15784384310245514			LIP,-0.0196220800280571
LIP,-0.0711221918463707				LIP,0.1463407427072525			LIP,-0.2609153687953949
LIP,0.15557633340358734				LIP,0.028091441839933395			LIP,-0.23578022420406342
LIP,-0.05758616700768471				LIP,0.17536337673664093			LIP,0.5079464912414551
LIP,-0.3268479108810425				LIP,0.16061916947364807			LIP,-0.07004603743553162
LIP,-0.32730597257614136				LIP,-0.1728016585111618			LIP,-0.1543724536895752
LIP,-0.025828462094068527				LIP,0.16932561993598938			LIP,-0.1818849891424179
LIP,-0.007085009478032589				LIP,0.30960994958877563			LIP,0.13519911468029022
LIP,-0.029515178874135017				LIP,-0.05245068669319153			LIP,-0.010931286960840225
LIP,-0.13411903381347656				LIP,0.17955514788627625			LIP,0.16438791155815125
LIP,-0.02765774168074131				LIP,0.10673810541629791			LIP,0.05218663439154625
LIP,0.12878790497779846				LIP,0.3161553740501404			LIP,0.09557761996984482
LIP,-0.20062927901744843				LIP,0.1240207776427269			LIP,0.07051172852516174
LIP,0.3205057382583618				LIP,0.20376558601856232			LIP,-0.2684307098388672
LIP,0.38182300329208374				LIP,0.22662191092967987			LIP,0.020178373903036118
LIP,0.29100945591926575				LIP,-0.1812419295310974			LIP,0.1344243586063385
LIP,0.379006028175354				LIP,0.20610636472702026			LIP,-0.044194307178258896
LIP,0.08368430286645889				LIP,-0.0885721817612648			LIP,0.07451845705509186
LIP,0.11954618245363235				LIP,0.1661471575498581			LIP,-0.03884761035442352
LIP,-0.010323138907551765				LIP,0.27696818113327026			LIP,0.08243191242218018
LIP,0.47708505392074585				LIP,-0.03960023820400238			LIP,0.16047964990139008
LIP,-0.11340633034706116				LIP,0.01415102370083332			LIP,-0.05932006612420082
LIP,0.03672076761722565				LIP,-0.19233441352844238			LIP,0.1765318065881729
LIP,0.4081673324108124				LIP,-0.174580916762352			LIP,0.24545535445213318
LIP,-0.08050606399774551				LIP,-0.10925354808568954			LIP,-0.1483532041311264
LIP,0.04729188233613968				LIP,0.08493951708078384			LIP,-0.004688336979597807
LIP,0.5925685167312622				LIP,-0.16567622125148773			LIP,-0.06923559308052063
LIP,-0.055769845843315125				LIP,-0.15617196261882782			LIP,-0.2713946998119354
LIP,0.239588662981987				LIP,-0.20596221089363098			LIP,0.19039921462535858
LIP,0.03057362325489521				LIP,0.05387364327907562			LIP,-0.17490194737911224
LIP,0.2996969521045685				LIP,0.00016486365348100662			LIP,-0.3176572322845459
LIP,0.21786382794380188				LIP,0.11332442611455917			LIP,0.15562725067138672
LIP,-0.023490918800234795				LIP,-0.06199098750948906			LIP,-0.1795881688594818
LIP,-0.02924433909356594				LIP,-0.00925243366509676			LIP,-0.10079026222229004
LIP,0.0280914343893528				LIP,0.005083899013698101			LIP,0.08740074187517166
LIP,0.05470212176442146				LIP,-0.03471328690648079			LIP,-0.29828712344169617
LIP,0.15784385800361633				LIP,-0.1606522649526596			LIP,0.10896465182304382
LIP,0.02725367620587349				LIP,-0.10549629479646683			LIP,0.3036198019981384
LIP,0.22055986523628235				LIP,-0.15857402980327606			LIP,0.31943830847740173
LIP,0.15856842696666718				LIP,-0.11390324681997299			LIP,0.012680623680353165
LIP,-0.02598557062447071				LIP,-0.2455996423959732			LIP,-0.27852126955986023
LIP,0.24879299104213715				LIP,-0.11254478245973587			LIP,-0.16933178901672363
LIP,0.34176960587501526				LIP,-0.07251689583063126			LIP,0.03196491673588753
LIP,-0.07215282320976257				LIP,-0.12745283544063568			LIP,0.1491410881280899
LIP,-0.011657179333269596				LIP,0.15014846622943878			LIP,-0.27700453996658325
LIP,0.2377122938632965				LIP,-0.2180367410182953			LIP,-0.22488242387771606
LIP,-0.022070225328207016				LIP,-0.002585413632914424			LIP,-0.12368551641702652
LIP,0.449245423078537				LIP,-0.0565311461687088			LIP,0.008225277997553349
LIP,-0.03265722095966339				LIP,-0.11948812752962112			LIP,0.16922955214977264
LIP,0.21090134978294373				LIP,-0.016333196312189102			LIP,0.045506708323955536
LIP,-0.1299731582403183				LIP,-0.12991927564144135			LIP,0.006645538378506899
LIP,-0.014325538650155067				LIP,-0.027479860931634903			LIP,0.025017280131578445
LIP,-0.07453569769859314				LIP,0.20760399103164673			LIP,-0.19283095002174377
LIP,0.3322848975658417				LIP,0.2920362055301666			LIP,-0.10710977762937546
LIP,0.32394862174987793				LIP,0.22687730193138123			LIP,0.2815345227718353
LIP,-0.06372210383415222				LIP,-0.21718434989452362			LIP,-0.10820654034614563
LIP,0.09106597304344177				LIP,0.36521005630493164			LIP,0.26880091428756714
LIP,0.47185033559799194				LIP,0.10865931957960129			LIP,0.07674089074134827
LIP,0.13797245919704437				LIP,0.2033480852842331			LIP,0.009648839943110943
LIP,0.27354592084884644				LIP,0.35588088631629944			LIP,-0.07461204379796982
LIP,-0.03145672380924225				LIP,0.20648424327373505			LIP,-0.05965164303779602
LIP,-0.07290929555892944				LIP,-0.16763195395469666			LIP,-0.08230873942375183
LIP,-0.10651161521673203				LIP,0.11829326301813126			LIP,0.23168301582336426
LIP,0.026074577122926712				LIP,0.3302098512649536			LIP,-0.11158501356840134
LIP,0.05532779544591904				LIP,0.19141611456871033			LIP,0.2892072796821594
LIP,0.19016674160957336				LIP,0.36231768131256104			LIP,-0.2088639736175537
LIP,0.2351604700088501				LIP,0.4968782961368561			LIP,0.5561078786849976
LIP,0.16251130402088165				LIP,0.10200019180774689			LIP,0.09060896188020706
LIP,0.036907121539115906				LIP,-0.03142022341489792			LIP,-0.04057012498378754
LIP,0.1218406930565834				LIP,-0.11962109804153442			LIP,-0.14015167951583862
LIP,0.3438352346420288				LIP,0.08137974888086319			LIP,-0.08155137300491333
LIP,0.11540298908948898				LIP,0.4018990397453308			LIP,0.0869407206773758
LIP,0.0778278261423111				LIP,0.17365482449531555			LIP,-0.4639553725719452
LIP,-0.16419218480587006				LIP,-0.04054794833064079			LIP,-0.10865794122219086
LIP,0.09345538169145584				LIP,0.04069441556930542			LIP,0.011227497830986977
LIP,0.19676175713539124				LIP,0.2084273099899292			LIP,-0.30931463837623596
LIP,0.14910224080085754				LIP,0.4123844504356384			LIP,-0.06318942457437515
LIP,-0.1584872007369995				LIP,-0.1255132555961609			LIP,-0.18081240355968475
LIP,-0.005535624455660582				LIP,0.017653148621320724			LIP,-0.11576908826828003
LIP,0.20652110874652863				LIP,0.07905636727809906			LIP,-0.1771518588066101
LIP,-0.058869991451501846				LIP,0.2573395073413849			LIP,-0.2765257954597473
LIP,0.09603806585073471				LIP,-0.23649862408638			LIP,0.30719855427742004
LIP,-0.09371467679738998				LIP,-0.046659521758556366			LIP,-0.16647639870643616
LIP,0.022044148296117783				LIP,-0.021443212404847145			LIP,0.048711344599723816
LIP,-0.14671166241168976				LIP,-0.16446207463741302			LIP,0.2798480987548828
LIP,-0.2690090835094452				LIP,-0.24983657896518707			LIP,-0.1874283254146576
LIP,0.39766591787338257				LIP,0.06415069103240967			LIP,0.12145400047302246
LIP,0.0932796522974968				LIP,0.2717752456665039			LIP,0.049328096210956573
LIP,0.17413341999053955				LIP,0.08084044605493546			LIP,0.05115056037902832
LIP,-0.18756167590618134				LIP,-0.11323137581348419			LIP,-0.28419801592826843
LIP,-0.03373153135180473				LIP,0.27271226048469543			LIP,-0.04369783401489258
LIP,-0.015067189000546932				LIP,0.04436342418193817			LIP,-0.1392548829317093
LIP,-0.25402677059173584				LIP,0.002374292816966772			LIP,0.043030668050050735
LIP,0.09080479294061661				LIP,0.010978874750435352			LIP,-0.260900616645813
LIP,-0.13632214069366455				LIP,0.09073235094547272			LIP,-0.17650862038135529
LIP,-0.2612462639808655				LIP,-0.089710533618927			LIP,0.04857443645596504
LIP,0.009548171423375607				LIP,0.02601584792137146			LIP,0.2140425741672516
LIP,0.07260530441999435				LIP,0.047886740416288376			LIP,0.4281025230884552
LIP,0.28766700625419617				LIP,0.18389242887496948			LIP,0.08796440064907074
LIP,0.041175007820129395				LIP,-0.028762096539139748			LIP,0.0387786328792572
LIP,-0.111111119389534				LIP,0.1091528981924057			LIP,-0.14411817491054535
LIP,0.09332948923110962				LIP,-0.0848674476146698			LIP,-0.013135166838765144
LIP,0.014596609398722649				LIP,0.23043034970760345			LIP,0.24811454117298126
LIP,-0.04345386475324631				LIP,0.09800081700086594			LIP,0.11340705305337906
LIP,-0.07204306870698929				LIP,0.08342250436544418			LIP,-0.02453724481165409
LIP,-0.15663225948810577				LIP,-0.33638253808021545			LIP,0.15521569550037384
LIP,-0.06114992871880531				LIP,0.21952389180660248			LIP,0.02440492808818817
LIP,-0.21332666277885437				LIP,-0.026581699028611183			LIP,-0.16655419766902924
LIP,-0.13723964989185333				LIP,-0.043972499668598175			LIP,-0.035727936774492264
LIP,-0.027987373992800713				LIP,-0.27919864654541016			LIP,0.10709736496210098
LIP,-0.16741527616977692				LIP,-0.2685653865337372			LIP,-0.06862933188676834
LIP,0.017685038968920708				LIP,0.28578582406044006			LIP,0.08931605517864227
LIP,-0.015058471821248531				LIP,0.3067769408226013			LIP,-0.01944190263748169
LIP,-0.0020117503590881824				LIP,0.07729513943195343			LIP,0.11445064842700958
LIP,0.02976427786052227				LIP,-0.0645061507821083			LIP,0.06078276038169861
LIP,0.046477727591991425				LIP,0.12667497992515564			LIP,0.06230602413415909
LIP,0.07829689234495163				LIP,0.23921993374824524			LIP,0.21269473433494568
LIP,-0.04346645995974541				LIP,0.25367072224617004			LIP,-0.1036321371793747
LIP,-0.21805590391159058				LIP,0.2835300862789154			LIP,0.02787795104086399
LIP,-0.2128332555294037				LIP,-0.11445974558591843			LIP,0.021762069314718246
LIP,0.2176400125026703				LIP,-0.18019098043441772			LIP,-0.03996571525931358
LIP,0.0502827912569046				LIP,-0.11936219036579132			LIP,0.03998592123389244
LIP,-0.1301680952310562				LIP,0.08623846620321274			LIP,-0.19383686780929565
LIP,0.020740946754813194				LIP,0.0708136335015297			LIP,-0.1230330616235733
LIP,0.11268723011016846				LIP,-0.12046001106500626			LIP,0.1323290914297104
LIP,-0.1445547342300415				LIP,0.2775597870349884			LIP,0.011346736922860146
LIP,0.04920431971549988				LIP,0.13240613043308258			LIP,-0.09804192185401917
LIP,0.18781203031539917				LIP,0.17283640801906586			LIP,0.1443910151720047
LIP,-0.01930786482989788				LIP,-0.2348162978887558			LIP,0.48827043175697327
LIP,0.17435087263584137				LIP,-0.21830812096595764			LIP,0.02519628033041954
LIP,0.17765185236930847				LIP,-0.13332565128803253			LIP,0.038792818784713745
LIP,0.3147262930870056				LIP,-0.039366334676742554			LIP,0.10392945259809494
LIP,0.12992535531520844				LIP,-0.20299379527568817			LIP,0.25352776050567627
LIP,0.3047822117805481				LIP,-0.09300261735916138			LIP,-0.15131399035453796
LIP,0.09839320927858353				LIP,-0.14114226400852203			LIP,0.0037633825559169054
LIP,0.0797671228647232				LIP,-0.1721634566783905			LIP,-0.066818468272686
LIP,0.13336892426013947				LIP,-0.1795523762702942			LIP,-0.3028039038181305
LIP,-0.11562208086252213				LIP,0.43113696575164795			LIP,-0.11791849881410599
LIP,-0.03627793490886688				LIP,-0.09560256451368332			LIP,0.3264171779155731
LIP,-0.022343680262565613				LIP,-0.10051590204238892			LIP,-0.21274591982364655
LIP,0.45478078722953796				LIP,0.005584382452070713			LIP,0.0605446957051754
LIP,0.13291828334331512				LIP,-0.07100141793489456			LIP,-0.0578816682100296
LIP,0.05111756548285484				LIP,-0.17587393522262573			LIP,0.02558528445661068
LIP,0.11303158849477768				LIP,-0.08650980144739151			LIP,0.40936478972435
LIP,0.300894558429718				LIP,0.15762893855571747			LIP,0.3277444541454315
LIP,0.12083756178617477				LIP,0.0370035320520401			LIP,-0.1505255252122879
LIP,0.22819581627845764				LIP,-0.11591310799121857			LIP,0.025385960936546326
LIP,0.16183456778526306				LIP,-0.0014198498101904988			LIP,-0.034745633602142334
LIP,0.0417012982070446				LIP,-0.1327812224626541			LIP,-0.08211631327867508
LIP,-0.22836777567863464				LIP,-0.36461734771728516			LIP,0.005782204680144787
LIP,-0.07150270789861679				LIP,0.023700889199972153			LIP,0.13149674236774445
LIP,-0.0652124434709549				LIP,0.028566155582666397			LIP,-0.2430618703365326
LIP,0.03611326217651367				LIP,-0.01216594222933054			LIP,-0.11735082417726517
LIP,-0.0791066437959671				LIP,0.5361143946647644			LIP,-0.11523369699716568
LIP,0.028191372752189636				LIP,0.0977870523929596			LIP,-0.13084086775779724
LIP,0.28604236245155334				LIP,-0.2524169981479645			LIP,0.1305759698152542
LIP,0.21024800837039948				LIP,0.25367945432662964			LIP,-0.10719475895166397
LIP,-0.12347093224525452				LIP,-0.11178049445152283			LIP,-0.06900177150964737
LIP,0.20866559445858002				LIP,0.07253292202949524			LIP,-0.19348788261413574
LIP,0.22607316076755524				LIP,-0.004060635343194008			LIP,-0.2172127217054367
LIP,0.2438221126794815				LIP,0.2272483855485916			LIP,-0.05357886478304863
LIP,0.07618390023708344				LIP,-0.030178463086485863			LIP,0.31184664368629456
LIP,0.0005793606978841126				LIP,-0.0695943608880043			LIP,0.06715445220470428
LIP,0.01965426653623581				LIP,-0.26607951521873474			LIP,-0.10213319212198257
LIP,-0.12536472082138062				LIP,0.23080019652843475			LIP,-0.04947121441364288
LIP,0.10187041014432907				LIP,0.009626733139157295			LIP,-0.11374901980161667
LIP,0.10944510251283646				LIP,0.22794093191623688			LIP,0.30493488907814026
LIP,0.04250524193048477				LIP,0.061803508549928665			LIP,-0.15424895286560059
LIP,-0.15786494314670563				LIP,0.20346665382385254			LIP,-0.16285456717014313
LIP,0.013275055214762688				LIP,0.6523469686508179			LIP,-0.03980617970228195
LIP,-0.07609377056360245				LIP,-0.028596574440598488			LIP,-0.08108894526958466
LIP,0.11450012773275375				LIP,-0.07597479969263077			LIP,0.28517210483551025
LIP,-0.13518118858337402				LIP,0.3205977976322174			LIP,-0.046468887478113174
LIP,-0.07905774563550949				LIP,-0.08438536524772644			LIP,-0.17137941718101501
LIP,-0.15591855347156525				LIP,0.0033105185721069574			LIP,-0.12256662547588348
LIP,0.12373948097229004				LIP,-0.13278841972351074			LIP,-0.12038062512874603
LIP,-0.2993726432323456				LIP,-0.276137113571167			LIP,-0.07712598145008087
LIP,0.04020511358976364				LIP,-0.07056259363889694			LIP,-0.08368494361639023
LIP,-0.180943101644516				LIP,-0.059980761259794235			LIP,-0.17356348037719727
LIP,-0.10733175277709961				LIP,0.04619918391108513			LIP,-0.023965390399098396
LIP,-0.07022632658481598				LIP,0.33489590883255005			LIP,0.057930611073970795
LIP,-0.125266894698143				LIP,0.10889547318220139			LIP,0.3886401951313019
LIP,-0.03484749421477318				LIP,0.14949603378772736			LIP,0.053537771105766296
LIP,-0.11497807502746582				LIP,-0.10824739933013916			LIP,-0.29657113552093506
LIP,-0.043964508920907974				LIP,-0.05918628349900246			LIP,-0.1186346635222435
LIP,-0.30679553747177124				LIP,-0.12279550731182098			LIP,0.6251139044761658
LIP,0.18144044280052185				LIP,0.11885557323694229			LIP,0.1449982225894928
LIP,0.21563953161239624				LIP,0.0853700116276741			LIP,0.013696497306227684
LIP,-0.186346173286438				LIP,-0.10787634551525116			LIP,-0.10513412952423096
LIP,0.13889358937740326				LIP,-0.10396000742912292			LIP,-0.11955486983060837
LIP,0.27483466267585754				LIP,-0.03558923304080963			LIP,-0.028533371165394783
LIP,-0.17624281346797943				LIP,-0.06564911454916			LIP,0.20134170353412628
LIP,0.00862178299576044				LIP,0.09832501411437988			LIP,0.0826067328453064
LIP,-0.028307829052209854				LIP,-0.12722580134868622			LIP,-0.1803865134716034
LIP,-0.15523724257946014				LIP,-0.12827950716018677			LIP,0.24258440732955933
[truncated: 2,654 more rows]

## Sheet: Figure4
		Fig. 4C			Fig. 4E			Fig. 4G
		roi,val			roi,val			roi,val
		PFC,0.0020871162			PFC,1.0377884			PFC,2.2770944
		PFC,0.20227575			PFC,0.29402924			PFC,1.6954308
		PFC,0.088370085			PFC,1.320076			PFC,0.59054255
		PFC,8.940697e-05			PFC,0.47533417			PFC,1.4463754
		PFC,0.18515491			PFC,0.29535675			PFC,1.5690527
		PFC,0.06755352			PFC,0.83882904			PFC,1.2664022
		PFC,0.013241768			PFC,0.9349289			PFC,0.4721241
		PFC,0.011927843			PFC,0.41204834			PFC,1.3716183
		PFC,0.04772401			PFC,0.14733124			PFC,0.12532282
		PFC,0.104439735			PFC,0.8607254			PFC,1.33396
		PFC,0.07572842			PFC,0.34687805			PFC,1.125969
		PFC,0.0019577742			PFC,1.1191635			PFC,0.6744951
		PFC,0.058095455			PFC,0.71791077			PFC,2.1312027
		PFC,0.0009045601			PFC,0.3366127			PFC,0.6830249
		PFC,0.09245205			PFC,1.2478867			PFC,2.789795
		PFC,0.0022740364			PFC,0.7282562			PFC,0.938117
		PFC,0.011666775			PFC,1.5346375			PFC,1.4375
		PFC,0.05358553			PFC,0.04345703			PFC,2.2855473
		PFC,0.03910756			PFC,0.6637802			PFC,1.5339718
		PFC,0.005167365			PFC,0.19467926			PFC,0.6920767
		PFC,0.025194645			PFC,0.004562378			PFC,0.6790383
		PFC,0.03978014			PFC,0.40499115			PFC,0.35203004
		PFC,0.019289732			PFC,0.25939178			PFC,0.6185403
		PFC,0.014888406			PFC,0.71899414			PFC,1.0373511
		PFC,0.106976986			PFC,0.5685272			PFC,0.4124124
		PFC,0.07208943			PFC,0.29794312			PFC,0.12437755
		PFC,0.003895998			PFC,0.4111328			PFC,0.6505343
		PFC,0.004276514			PFC,0.09395599			PFC,0.5705867
		PFC,0.10635471			PFC,0.18386078			PFC,0.2532637
		PFC,0.012304783			PFC,0.48940277			PFC,0.99159145
		PFC,0.21196747			PFC,1.5664825			PFC,0.69005394
		PFC,0.042223454			PFC,0.0025787354			PFC,0.4366429
		PFC,0.0063126087			PFC,0.21351624			PFC,2.524682
		PFC,0.011492014			PFC,2.1430817			PFC,2.4992032
		PFC,0.020359516			PFC,0.121421814			PFC,1.7295008
		PFC,0.007948875			PFC,0.76309204			PFC,1.11906
		PFC,0.14936125			PFC,0.32515717			PFC,0.76948166
		PFC,0.07434273			PFC,0.58800507			PFC,0.24622083
		PFC,0.121273994			PFC,2.225624			PFC,3.3761096
		PFC,0.0004441738			PFC,0.69487			PFC,1.4836912
		PFC,0.053857327			PFC,0.3510666			PFC,1.2602932
		PFC,0.16605878			PFC,0.8444519			PFC,0.53939915
		PFC,0.052494287			PFC,1.2060776			PFC,0.22774172
		PFC,0.088653564			PFC,1.1363983			PFC,0.52116084
		PFC,0.01726079			PFC,0.25898743			PFC,1.7234914
		PFC,0.07862997			PFC,0.29930878			PFC,1.146523
		PFC,0.01926279			PFC,1.1934891			PFC,1.4749632
		PFC,0.0017445087			PFC,0.7291641			PFC,1.3389246
		PFC,0.15770769			PFC,0.28910065			PFC,3.6052306
		PFC,0.062394857			PFC,0.22009277			PFC,1.1920886
		PFC,0.18128228			PFC,1.5575256			PFC,0.5748019
		PFC,0.007552147			PFC,0.1914444			PFC,0.3010742
		PFC,0.07040763			PFC,0.42881012			PFC,1.4240403
		PFC,0.05115366			PFC,0.27779388			PFC,0.16813326
		PFC,0.07180524			PFC,0.7345581			PFC,1.1516805
		PFC,0.006501198			PFC,1.2659378			PFC,0.70483255
		PFC,0.09205389			PFC,0.48871613			PFC,0.06939769
		PFC,0.13406062			PFC,0.9256058			PFC,0.6333399
		PFC,0.2000823			PFC,0.14367676			PFC,0.19834709
		PFC,0.055635452			PFC,0.31832123			PFC,0.22522473
		PFC,0.006820202			PFC,0.090927124			PFC,0.11554605
		PFC,0.038672447			PFC,0.5190277			PFC,0.99600554
		PFC,0.017244816			PFC,0.46466827			PFC,0.0007390976
		PFC,0.0036416054			PFC,0.3768921			PFC,1.8087416
		FEF,0.03190136			FEF,0.61533356			FEF,0.14257479
		FEF,0.1503725			FEF,0.33257294			FEF,1.1130877
		FEF,0.04867792			FEF,1.2047958			FEF,1.949878
		FEF,0.008291006			FEF,0.32131195			FEF,1.6890163
		FEF,0.046284676			FEF,0.33548737			FEF,0.26541805
		FEF,0.10306549			FEF,0.097076416			FEF,1.4844313
		FEF,0.17225432			FEF,0.47786713			FEF,0.16330576
		FEF,0.013934851			FEF,0.62249756			FEF,1.3518496
		FEF,0.007730007			FEF,0.3401947			FEF,0.45579076
		FEF,0.44961405			FEF,0.048675537			FEF,0.7234168
		FEF,0.0160985			FEF,0.00034332275			FEF,0.9985874
		FEF,0.020026445			FEF,0.8264389			FEF,0.12786433
		FEF,0.29920983			FEF,0.66150665			FEF,2.1398754
		FEF,0.03823018			FEF,0.038166046			FEF,1.4136281
		FEF,0.14441538			FEF,0.8463745			FEF,2.0211806
		FEF,0.009634495			FEF,0.0070114136			FEF,0.43739653
		FEF,0.017103195			FEF,0.02419281			FEF,1.0801754
		FEF,0.07907367			FEF,0.4500885			FEF,0.18513727
		FEF,0.02579236			FEF,0.5447655			FEF,0.9503944
		FEF,0.021704316			FEF,1.3393593			FEF,1.2817011
		FEF,0.015095592			FEF,0.36463165			FEF,0.79335916
		FEF,0.0071663857			FEF,0.8974762			FEF,1.4844167
		FEF,0.11146021			FEF,1.0246582			FEF,1.1185575
		FEF,0.018058538			FEF,1.226471			FEF,1.87624
		FEF,0.20993161			FEF,0.13839722			FEF,0.34550261
		FEF,0.010472059			FEF,1.376709			FEF,0.3225634
		FEF,0.035446405			FEF,0.42201996			FEF,0.20142889
		FEF,0.0017468929			FEF,1.0472794			FEF,0.06383896
		FEF,0.002320528			FEF,0.14454651			FEF,1.151024
		FEF,0.2619331			FEF,0.1593399			FEF,0.69979954
		FEF,0.27465272			FEF,0.8316879			FEF,0.42024517
		FEF,0.032057285			FEF,0.84484863			FEF,0.29029942
		FEF,0.045778275			FEF,0.7368851			FEF,0.9564537
		FEF,0.07065892			FEF,1.075058			FEF,0.14184332
		FEF,0.04981494			FEF,0.42586517			FEF,0.30861115
		FEF,0.0016852617			FEF,0.3636093			FEF,0.49973488
		FEF,0.11505234			FEF,1.3511429			FEF,0.39689544
		FEF,0.17627072			FEF,0.19219208			FEF,0.79770064
		FEF,0.32475376			FEF,0.88516235			FEF,1.7478962
		FEF,0.0034745932			FEF,0.5458908			FEF,1.1642604
		FEF,0.108222485			FEF,0.24085236			FEF,1.7993274
		FEF,0.12395954			FEF,0.41120148			FEF,0.8989889
		FEF,0.044638157			FEF,0.78487396			FEF,0.58515453
		FEF,0.019930363			FEF,0.9001465			FEF,0.88853836
		FEF,0.013178587			FEF,1.035675			FEF,0.467391
		FEF,0.4372208			FEF,0.6822052			FEF,0.09932423
		FEF,0.022241116			FEF,0.31417847			FEF,0.6289735
		FEF,0.0071493387			FEF,0.8006592			FEF,1.0778117
		FEF,0.011790276			FEF,0.031059265			FEF,0.3247845
		FEF,0.03682208			FEF,0.5486984			FEF,1.551265
		FEF,0.055896282			FEF,0.057991028			FEF,1.0141394
		FEF,0.013746023			FEF,0.088638306			FEF,0.54493797
		FEF,0.020560265			FEF,0.06399536			FEF,0.23710823
		FEF,0.056741238			FEF,0.29871368			FEF,0.6175947
		FEF,0.02255869			FEF,0.0785141			FEF,0.72257423
		FEF,0.010263801			FEF,1.0252686			FEF,1.9983454
		FEF,0.09403467			FEF,0.8749695			FEF,0.69678426
		FEF,0.017363548			FEF,0.036636353			FEF,0.53371906
		FEF,0.08458853			FEF,0.14699554			FEF,0.42779398
		FEF,0.0564605			FEF,0.1270752			FEF,0.3875966
		FEF,0.26321054			FEF,0.3577881			FEF,
		FEF,0.15594244			FEF,0.10031891			FEF,1.4616632
		FEF,0.17312717			FEF,0.49236298			FEF,0.5275011
		FEF,0.015937567			FEF,0.7360077			FEF,0.085669994
		LIP,8.142888			LIP,1.5921402			LIP,37.194256
		LIP,6.196651			LIP,0.03538513			LIP,2.356399
		LIP,8.082527			LIP,0.47717285			LIP,20.729395
		LIP,1.7788203			LIP,0.35186005			LIP,30.160763
		LIP,5.810294			LIP,8.258713			LIP,2.3375049
		LIP,7.0519524			LIP,9.163376			LIP,1.605196
		LIP,9.448508			LIP,6.224777			LIP,0.63719344
		LIP,0.49889755			LIP,8.542992			LIP,5.568791
		LIP,9.592384			LIP,4.5530014			LIP,3.914058
		LIP,11.629324			LIP,1.6613159			LIP,5.2940207
		LIP,10.61854			LIP,6.4869537			LIP,1.1296431
		LIP,0.97587204			LIP,4.3392334			LIP,1.3010257
		LIP,7.0557904			LIP,4.979332			LIP,25.17375
		LIP,6.690662			LIP,3.5064964			LIP,11.737356
		LIP,9.037539			LIP,2.3209152			LIP,20.328962
		LIP,3.7288854			LIP,1.7447205			LIP,25.394974
		LIP,10.687719			LIP,0.6351242			LIP,15.066504
		LIP,8.518968			LIP,2.234726			LIP,18.030619
		LIP,3.6232407			LIP,0.90257263			LIP,1.6409526
		LIP,3.1663423			LIP,1.1321259			LIP,16.9132
		LIP,6.499974			LIP,0.13751984			LIP,3.3246791
		LIP,13.742907			LIP,4.433243			LIP,2.6062765
		LIP,7.2658434			LIP,0.019493103			LIP,5.2518435
		LIP,3.224854			LIP,2.1065903			LIP,2.1728055
		LIP,13.773302			LIP,1.3153915			LIP,3.9185567
		LIP,7.350257			LIP,1.1582108			LIP,3.8442473
		LIP,9.2955885			LIP,2.8865204			LIP,6.561513
		LIP,3.9271538			LIP,4.0938644			LIP,1.7141709
		LIP,7.236889			LIP,2.9829407			LIP,21.383486
		LIP,9.953648			LIP,1.759964			LIP,29.950535
		LIP,4.235938			LIP,1.8438644			LIP,31.109793
		LIP,0.7686379			LIP,2.858406			LIP,8.799288
		LIP,9.827549			LIP,3.844658			LIP,3.9734058
		LIP,8.037569			LIP,4.5513916			LIP,8.882337
		LIP,9.828177			LIP,5.4338684			LIP,3.540565
		LIP,2.6706734			LIP,7.3262024			LIP,6.906823
		LIP,6.266203			LIP,7.420059			LIP,1.1565871
		LIP,8.810393			LIP,4.706192			LIP,5.829324
		LIP,10.184385			LIP,0.24499512			LIP,9.089891
		LIP,1.4752551			LIP,1.9234238			LIP,0.20801783
		LIP,10.943893			LIP,7.4414062			LIP,9.43145
		LIP,9.510009			LIP,11.235573			LIP,0.061782338
		LIP,5.050061			LIP,0.7258377			LIP,0.49607515
		LIP,0.6016624			LIP,7.0035095			LIP,1.6081169
		LIP,6.3278837			LIP,4.454628			LIP,21.08368
		LIP,11.209943			LIP,6.3372498			LIP,11.1868305
		LIP,11.383317			LIP,10.820625			LIP,6.9850435
		LIP,1.3437762			LIP,6.128189			LIP,7.6300793
		LIP,5.128831			LIP,25.434814			LIP,25.222668
		LIP,9.258819			LIP,16.243713			LIP,3.9164433
		LIP,11.059062			LIP,18.56269			LIP,3.736474
		LIP,1.9016027			LIP,20.017014			LIP,3.0752876
		LIP,3.7071414			LIP,17.362282			LIP,3.7464051
		LIP,9.775406			LIP,13.122688			LIP,0.6853981
		LIP,14.094181			LIP,20.239815			LIP,1.6378889
		LIP,0.122416735			LIP,10.259689			LIP,2.5029078
		LIP,4.7703485			LIP,19.331635			LIP,15.454939
		LIP,11.097132			LIP,28.95414			LIP,7.04078
		LIP,11.794401			LIP,21.175583			LIP,2.3208933
		LIP,0.45033252			LIP,23.124123			LIP,3.505362
		LIP,13.019564			LIP,18.150536			LIP,31.495173
		LIP,7.1472707			LIP,20.474083			LIP,7.5270596
		LIP,17.156658			LIP,23.240608			LIP,17.017815
		LIP,1.6108466			LIP,27.004112			LIP,30.812244
		MT,3.1834893			MT,5.161789			MT,3.754944
		MT,8.069162			MT,2.2622223			MT,1.5646353
		MT,3.6261802			MT,1.866806			MT,0.9389906
		MT,3.458618			MT,5.3545036			MT,5.596997
		MT,6.6367807			MT,8.251236			MT,14.73279
		MT,4.043926			MT,11.580597			MT,19.320093
		MT,5.5409994			MT,10.356819			MT,18.505941
		MT,2.3892565			MT,13.137524			MT,8.918486
		MT,6.2394733			MT,8.702961			MT,18.504528
		MT,9.644852			MT,8.671242			MT,5.5363603
		MT,7.066213			MT,10.118874			MT,75.094986
		MT,3.0858932			MT,12.956814			MT,69.657936
		MT,5.489342			MT,7.203125			MT,28.605837
		MT,4.998582			MT,4.0528526			MT,35.390915
		MT,7.8251038			MT,1.4152794			MT,164.28471
		MT,4.736989			MT,6.003975			MT,172.10907
		MT,4.0552464			MT,5.269928			MT,1.6161976
		MT,4.1519294			MT,2.8235245			MT,0.41672897
		MT,5.8352127			MT,2.443283			MT,0.7828016
		MT,1.8502384			MT,1.8946419			MT,3.9765444
		MT,2.6222806			MT,4.660591			MT,14.777508
		MT,7.030967			MT,8.812965			MT,34.777264
		MT,3.3771			MT,0.26216125			MT,14.80462
		MT,1.4987384			MT,6.8248444			MT,16.303818
		MT,14.7730465			MT,8.044632			MT,19.253553
		MT,7.915346			MT,4.1211853			MT,38.88657
		MT,7.3217926			MT,7.4786987			MT,86.4029
		MT,3.3291342			MT,8.449799			MT,64.34519
		MT,10.178572			MT,7.6130753			MT,25.951246
		MT,6.236666			MT,3.9110336			MT,0.85746574
		MT,2.5401313			MT,0.46598053			MT,137.95314
		MT,2.6689394			MT,6.0931625			MT,171.3363
		MT,4.001942			MT,3.6398773			MT,1.2242045
		MT,4.120486			MT,0.6305771			MT,1.0334005
		MT,1.9788656			MT,0.29009247			MT,1.9652499
		MT,1.8411006			MT,1.0207291			MT,4.7233753
		MT,2.4976807			MT,0.306015			MT,13.776436
		MT,5.2169905			MT,4.375885			MT,16.575174
		MT,2.2621632			MT,7.7873993			MT,15.916929
		MT,1.2760617			MT,8.548477			MT,16.96185
		MT,9.7331505			MT,6.0438385			MT,35.70853
		MT,4.5948434			MT,1.1071091			MT,47.963036
		MT,3.4295855			MT,9.578056			MT,66.53325
		MT,5.90756			MT,7.895035			MT,65.86803
		MT,5.2172413			MT,7.0635147			MT,17.389788
		MT,5.4230795			MT,3.7115555			MT,75.6739
		MT,3.0531273			MT,1.5893021			MT,153.56903
		MT,0.52350545			MT,5.755165			MT,14.575219
		MT,1.6141343			MT,0.043670654			MT,1.1862078
		MT,2.878166			MT,2.8822556			MT,1.063984
		MT,2.7870147			MT,2.573578			MT,0.16374111
		MT,0.73976374			MT,0.39109802			MT,0.39603102
		MT,4.406369			MT,1.4950943			MT,14.020613
		MT,4.0247927			MT,0.8642044			MT,20.613482
		MT,0.83055305			MT,2.4607315			MT,6.131833
		MT,2.1048357			MT,2.6445389			MT,11.676341
		MT,12.357469			MT,2.8269653			MT,3.0726712
		MT,9.528355			MT,1.3883591			MT,55.999992
		MT,4.884337			MT,5.536621			MT,92.34642
		MT,3.947053			MT,5.310108			MT,71.331184
		MT,10.539227			MT,1.738617			MT,13.835736
		MT,4.405229			MT,0.5064621			MT,0.5371704
		MT,3.191113			MT,4.18322			MT,111.70237
		MT,3.726344			MT,0.27285767			MT,21.543667
		IT,1.0087454			IT,1.7185211			IT,2.422436
		IT,1.7794843			IT,2.7866287			IT,0.87667084
		IT,2.6441617			IT,1.5282288			IT,0.3904345
		IT,0.20423281			IT,0.22042847			IT,0.82035875
		IT,2.356316			IT,7.1790237			IT,10.371073
		IT,1.3503904			IT,6.1471252			IT,0.045123577
		IT,2.2247393			IT,3.7511978			IT,0.0959456
		IT,0.09798527			IT,5.922165			IT,1.3986087
		IT,3.3524485			IT,1.4225006			IT,1.3035526
		IT,2.0923743			IT,0.271492			IT,7.8498096
		IT,1.9797006			IT,2.205017			IT,4.1713047
		IT,0.05425906			IT,1.9332504			IT,0.94077075
		IT,3.6988587			IT,1.7631531			IT,0.22764206
		IT,1.1654863			IT,0.57077026			IT,2.4062476
		IT,2.886119			IT,1.167408			IT,3.3651028
		IT,0.30539036			IT,0.7530594			IT,4.996482
		IT,5.059687			IT,1.4562683			IT,2.76331
		IT,0.79468393			IT,0.33542633			IT,0.00068950653
		IT,3.8271363			IT,0.57606506			IT,0.72720075
		IT,0.18782866			IT,0.54592896			IT,0.41567516
		IT,1.0700833			IT,0.23350525			IT,2.0107949
		IT,1.0527833			IT,3.4220428			IT,4.0995655
		IT,0.76078033			IT,0.28536987			IT,0.3374567
		IT,0.13110685			IT,3.2346725			IT,1.1922755
		IT,4.35527			IT,1.4213486			IT,1.6400206
		IT,0.71073675			IT,0.4245758			IT,3.006821
		IT,4.010146			IT,1.3189697			IT,1.1271077
		IT,0.01043272			IT,1.5127716			IT,2.9517586
		IT,2.1800995			IT,0.7648163			IT,1.392874
		IT,1.9522047			IT,0.041870117			IT,0.26770878
		IT,3.438557			IT,1.16893			IT,1.2287741
		IT,0.02281499			IT,2.139183			IT,2.0811603
		IT,2.747189			IT,0.40324402			IT,2.078371
		IT,1.0035486			IT,2.0141068			IT,0.8513279
		IT,3.749333			IT,1.1066589			IT,0.49179626
		IT,0.18372822			IT,0.24642181			IT,3.3366947
		IT,1.9599383			IT,3.0649796			IT,4.5785055
		IT,0.35991406			IT,0.91348267			IT,0.45348608
		IT,2.3881974			IT,3.51577			IT,13.864771
		IT,0.023580313			IT,5.070442			IT,16.111687
		IT,5.684711			IT,3.4142303			IT,8.792086
		IT,0.87817717			IT,3.0978775			IT,4.2480946
		IT,1.0557792			IT,1.4037781			IT,5.2332015
		IT,0.5624404			IT,1.022438			IT,3.2217877
		IT,1.393426			IT,0.60655975			IT,1.4906592
		IT,3.00792			IT,0.7735138			IT,0.03176117
		IT,2.6486082			IT,1.0103226			IT,1.8974974
		IT,0.055372953			IT,1.5488129			IT,0.64105725
		IT,2.0653753			IT,0.25258636			IT,2.728528
		IT,1.120717			IT,1.3481445			IT,1.7146517
		IT,3.446738			IT,0.07635498			IT,1.4486046
		IT,0.06179285			IT,0.7437973			IT,3.6906104
		IT,3.8908606			IT,2.1436462			IT,2.5933905
		IT,0.6299453			IT,0.8937912			IT,2.7674603
		IT,1.5419121			IT,1.2001038			IT,8.057245
		IT,0.014892101			IT,2.0947037			IT,6.539669
		IT,4.5384665			IT,4.211525			IT,4.9301815
		IT,1.4999423			IT,3.7304			IT,1.9327395
		IT,2.1396413			IT,0.6393814			IT,0.26180887
		IT,0.39842653			IT,0.7583618			IT,4.8259335
		IT,3.7778006			IT,0.37184143			IT,2.5697925
		IT,0.93430233			IT,1.2975922			IT,0.36496973
		IT,5.3658867			IT,4.259758			IT,3.4814248
		IT,0.01776874			IT,1.1843491			IT,0.12231207
		V4,25.172482			V4,1.2857285			V4,14.336101
		V4,4.6243773			V4,3.8198776			V4,5.335862
		V4,19.630768			V4,2.952568			V4,27.200552
		V4,10.508871			V4,2.3786697			V4,42.06253
		V4,28.236645			V4,8.378647			V4,3.8742375
		V4,4.5690346			V4,11.983406			V4,0.82922935
		V4,17.901453			V4,9.532204			V4,11.046717
		V4,12.96727			V4,10.788956			V4,15.226313
		V4,21.328205			V4,5.2292175			V4,5.972107
		V4,13.931318			V4,3.5758286			V4,1.7220607
		V4,13.814264			V4,7.4819717			V4,18.933857
		V4,9.301537			V4,7.0510406			V4,8.429948
		V4,22.097158			V4,6.80072			V4,25.64445
		V4,11.265787			V4,4.551426			V4,21.06544
		V4,16.72611			V4,0.28665924			V4,29.441107
		V4,16.314833			V4,3.1866531			V4,26.274698
		V4,25.833952			V4,3.5240402			V4,34.019386
		V4,9.336933			V4,4.320511			V4,15.391014
		V4,19.741053			V4,0.05516815			V4,12.413413
		V4,11.990007			V4,3.356945			V4,11.735382
		V4,31.697247			V4,2.6919632			V4,15.687916
		V4,6.7261777			V4,5.551834			V4,2.3386195
		V4,23.343172			V4,3.2684631			V4,1.8256959
		V4,14.748854			V4,0.4262085			V4,10.948307
		V4,30.995306			V4,3.87352			V4,5.8270574
		V4,8.510551			V4,0.99510956			V4,6.3488984
		V4,18.94267			V4,5.1830597			V4,8.55631
		V4,15.5150385			V4,2.5229263			V4,4.3148966
		V4,25.24173			V4,4.4675903			V4,23.33556
		V4,7.825497			V4,3.5385513			V4,30.453487
		V4,19.138025			V4,2.8783684			V4,31.291662
		V4,19.419456			V4,0.0892334			V4,42.071655
		V4,34.376064			V4,0.033348083			V4,12.863686
		V4,4.239775			V4,2.2138672			V4,10.811239
		V4,18.383121			V4,5.7836533			V4,19.95538
		V4,7.23683			V4,0.20130157			V4,29.565256
		V4,29.153893			V4,4.702873			V4,13.500402
		V4,8.0729065			V4,1.0139236			V4,5.4281635
		V4,18.307035			V4,2.648285			V4,20.712132
		V4,11.984062			V4,3.4998474			V4,21.200853
		V4,29.385798			V4,1.1207352			V4,3.4264321
		V4,11.218734			V4,3.6253204			V4,3.302762
		V4,22.261635			V4,5.7848587			V4,2.0362978
		V4,11.268244			V4,0.8924103			V4,2.718167
		V4,20.585121			V4,4.244293			V4,22.39828
		V4,7.9406633			V4,1.6690369			V4,34.392715
		V4,24.47324			V4,0.52197266			V4,10.441793
		V4,11.575061			V4,0.7926636			V4,34.604244
		V4,28.047565			V4,12.260277			V4,42.382927
		V4,8.37552			V4,7.1892014			V4,21.217907
		V4,13.400496			V4,0.4419098			V4,12.342531
		V4,14.408357			V4,5.6908875			V4,27.85526
		V4,30.16321			V4,11.71756			V4,5.428771
		V4,6.1127005			V4,10.266579			V4,2.7715573
		V4,14.002466			V4,2.466339			V4,0.8601651
		V4,8.879169			V4,0.12782288			V4,7.5827584
		V4,25.971352			V4,7.2788696			V4,0.4699006
		V4,6.602759			V4,2.512558			V4,12.375916
		V4,15.873583			V4,0.839798			V4,5.671356
		V4,8.930389			V4,1.7979202			V4,3.8451984
		V4,23.618397			V4,2.4602737			V4,32.9688
		V4,7.422075			V4,2.8358917			V4,19.866848
		V4,19.021467			V4,5.0140915			V4,43.116806
		V4,11.93773			V4,4.870346			V4,44.137817

## Sheet: Figure5
	Fig. 5D						Fig. 5E											Fig. 5F
	PFC,FEF,LIP,MT,IT,V4						PFC,FEF,LIP,MT,IT,V4											PFC,FEF,LIP,MT,IT,V4
	0.74906975,0.6276281,0.99876064,0.998453,0.996981,0.9986684						0.8107944278184647,0.7440514548517809,0.9990125441232159,0.9942270682270881,0.996536116248631,0.9998430672548266											32.08992636408863,60.0474293670096,1.5385495215110438,0.7826627812508633,8.679557441554579,0.7075057260141477
	0.75519496,0.59723395,0.998737,0.9986701,0.9980167,0.9988024						0.8179674405356012,0.6723402400712282,0.9973419175807423,0.997222211557884,0.9976336937830352,0.9997783897207422											30.91434471638165,50.60647340990797,7.477725332211278,1.2475517074635718,5.513175399533651,1.3099750546300868
	0.92046857,0.49120778,0.99900067,0.99845886,0.99869716,0.9987633						0.8191180311993448,0.5788399673307993,0.996325335365912,0.9999999762965874,0.9975582626339968,0.9973340058344682											38.99395062549309,47.20035782830451,0.6180136375159151,2.3023175028556437,8.301809808851914,0.7900992684264594
	0.84221816,0.54373896,0.9989921,0.99885887,0.9984551,0.99873596						0.7706103880406489,0.4216629359205692,0.9966673025122432,0.9999674001629906,0.9975644319739156,0.9984710186860205											38.132857595361,50.49058336373314,0.46488183059096855,2.079213968827659,8.86361502928338,0.7195227930212127
	0.70472777,0.57223034,0.99884284,0.9982937,0.9978329,0.99860317						0.7706103880406489,0.4216629359205692,0.9966673025122432,0.9999674001629906,0.9975644319739156,0.9984710186860205											3.399663761833537,19.283717775906187,0.4031831169913822,0.6003817545969952,7.182703316830953,0.2564971445591908
	0.7085408,0.55186975,0.9989015,0.9989159,0.99820274,0.99888176						0.7706103880406489,0.4216629359205692,0.9966673025122432,0.9999674001629906,0.9975644319739156,0.9984710186860205											16.04767396571228,3.9591342869604524,6.55029436196277,2.978976155281863,5.5009847598625115,0.6502426730016957
	0.78033423,0.5664755,0.99901634,0.9987813,0.99753636,0.9988022						0.7706103880406489,0.4216629359205692,0.9966673025122432,0.9999674001629906,0.9975644319739156,0.9984710186860205											9.100912555164431,1.6119052040254722,4.424541812399667,4.47474472056436,4.975722977669054,0.5577845242997981
	0.6409122,0.53430235,0.99896425,0.99861413,0.99882704,0.9986997						0.7706103880406489,0.4216629359205692,0.9966673025122432,0.9999674001629906,0.9975644319739156,0.9984710186860205											7.120960017660451,8.576085893420512,7.472876500622604,6.6222437824306155,5.079425425144834,0.021321678972807234
	0.75750506,0.6077297,0.99884546,0.99853516,0.99842155,0.9983972						0.7706103880406489,0.4216629359205692,0.9966673025122432,0.9999674001629906,0.9975644319739156,0.9984710186860205											9.991764973966514,15.859250380551437,0.049006596168762684,0.2743605073195141,1.8927955602748483,0.28328481932093297
	0.794142,0.5578779,0.9988444,0.99845755,0.99834645,0.9988812						0.7706103880406489,0.4216629359205692,0.9966673025122432,0.9999674001629906,0.9975644319739156,0.9984710186860205											9.824411496119236,3.535453035292633,2.5691805749913,1.850728227937818,0.8582010083380069,1.5469004134751216
	0.83695984,0.51884884,0.99884814,0.9985798,0.99795574,0.99879783						0.7706103880406489,0.4216629359205692,0.9966673025122432,0.9999674001629906,0.9975644319739156,0.9984710186860205											35.61161724156262,41.16614726892601,2.3347394999149493,2.649213640476038,1.4209098271632925,0.7185646430090031
	0.8907619,0.57229984,0.998953,0.99858093,0.99856347,0.99885905						0.7706103880406489,0.4216629359205692,0.9966673025122432,0.9999674001629906,0.9975644319739156,0.9984710186860205											33.86508426899486,28.44449049266902,7.275886863642565,1.6847794635328341,1.4983061651458982,2.682601199647671
	0.7126231,0.5664209,0.99887544,0.99862725,0.9980586,0.99863255						0.7706103880406489,0.4216629359205692,0.9966673025122432,0.9999674001629906,0.9975644319739156,0.9984710186860205											50.91756229560336,24.522718598614517,3.94547268153174,3.617596363684825,4.4828395527350295,6.630435015088935
	0.8051045,0.5200753,0.9989569,0.9987416,0.9967272,0.99887115						0.7706103880406489,0.4216629359205692,0.9966673025122432,0.9999674001629906,0.9975644319739156,0.9984710186860205											58.137673269866525,54.13607015692423,2.2901156249572665,1.331693815879575,3.177256687838536,2.160448945918276
	0.8616457,0.5775808,0.999038,0.9987718,0.9982989,0.9988328						0.7706103880406489,0.4216629359205692,0.9966673025122432,0.9999674001629906,0.9975644319739156,0.9984710186860205											99.6747265315439,98.37508234989055,4.071863558106585,2.1326630749241247,1.5368218897360748,4.132177015037172
	0.64437795,0.5307987,0.9989499,0.99873483,0.9984884,0.9988491						0.7706103880406489,0.4216629359205692,0.9966673025122432,0.9999674001629906,0.9975644319739156,0.9984710186860205											93.72254144693925,90.0460398104611,0.11082619576602326,2.0104632151081034,3.37454065864479,2.5813158212597074
	0.371382,0.6897922,0.9984865,0.9985384,0.9975681,0.99830866						0.8221982852451064,0.5927788137842557,0.9990555823001178,0.9999903319808781,0.9986675438180376,0.9999677987522211											30.499044670349413,48.58065936034936,0.7695281942731071,0.49435680201175103,12.102760633723818,1.0478413637333261
	0.38543415,0.69513905,0.9984164,0.9985012,0.9960471,0.99845636						0.8350339193713391,0.5884288381116376,0.9992469263471419,0.9999985324666083,0.9971791570882275,0.9995844329980185											47.243618384901836,65.90388840580388,2.9662656838820993,0.7039642082138329,6.435550905601971,1.1426307342588018
	0.48293775,0.6328541,0.9983649,0.9983633,0.9979965,0.9983971						0.8206880287609679,0.3727744795819525,0.9975644319739155,0.9999999999999999,0.9962151157929278,0.9996323515495175											26.465029777906715,39.05491570935172,0.828725608741621,0.5718413951836823,4.547166332930459,1.549527110460346
	0.37505612,0.73054624,0.99828285,0.99838966,0.99794126,0.99844825						0.7745592678498536,0.46206701504005065,0.9986524664977917,0.9999102510615809,0.9912013316675371,0.9993467836166658											34.71918690478223,65.89897355816822,0.42308576225681804,1.758006892160239,2.972452990787687,0.7980958718826372
	0.4694219,0.6058427,0.99836755,0.99840987,0.9974774,0.99858147						0.7745592678498536,0.46206701504005065,0.9986524664977917,0.9999102510615809,0.9912013316675371,0.9993467836166658											3.9569961798110356,5.363890923048135,0.29573805644624684,0.8584428280212464,6.347068345846246,1.2486884015274562
	0.5465013,0.60564095,0.998531,0.99860096,0.99549246,0.998499						0.7745592678498536,0.46206701504005065,0.9986524664977917,0.9999102510615809,0.9912013316675371,0.9993467836166658											7.721898999936432,6.489592818482361,6.579648210284645,0.264802796126105,4.754756373672009,2.0263095876006574
	0.5238196,0.8681464,0.9984773,0.99833703,0.9978261,0.9985147						0.7745592678498536,0.46206701504005065,0.9986524664977917,0.9999102510615809,0.9912013316675371,0.9993467836166658											5.037644585765321,11.021383572053395,3.1127222231862675,2.0404088155313005,3.8934192426558667,0.8211745711479956
	0.3292861,0.80760676,0.99842787,0.998495,0.99811125,0.99863553						0.7745592678498536,0.46206701504005065,0.9986524664977917,0.9999102510615809,0.9912013316675371,0.9993467836166658											7.8149637749436,3.477540446401079,7.7586426172348695,5.483112972705854,7.107463155319685,0.7494149309794516
	0.471371,0.7087156,0.9983076,0.9986378,0.99721396,0.9986024						0.7745592678498536,0.46206701504005065,0.9986524664977917,0.9999102510615809,0.9912013316675371,0.9993467836166658											9.298269961407737,1.6322443557850619,0.7162130107301685,1.7800197895062588,1.4874923344839992,1.5487498107109587
	0.41604602,0.6564172,0.9984691,0.99857146,0.9980774,0.9984667						0.7745592678498536,0.46206701504005065,0.9986524664977917,0.9999102510615809,0.9912013316675371,0.9993467836166658											3.615196801132246,6.26922478679333,3.106674169515429,2.2952182241306076,0.4279551389098515,0.8511347101990268
	0.4112822,0.7381994,0.9984605,0.99847984,0.9978416,0.99856555						0.7745592678498536,0.46206701504005065,0.9986524664977917,0.9999102510615809,0.9912013316675371,0.9993467836166658											25.514449278226017,20.486260164687906,1.3829285777147255,5.131327607801143,3.5339836015257085,0.3338250049991842
	0.3164088,0.7932719,0.99838305,0.9984924,0.997836,0.99860376						0.7745592678498536,0.46206701504005065,0.9986524664977917,0.9999102510615809,0.9912013316675371,0.9993467836166658											26.80198287643959,25.604100950825465,4.70951286821597,0.7441842629555069,0.7566611917691368,2.9042100521980245
	0.41628,0.64988816,0.99853164,0.9985136,0.997621,0.99856085						0.7745592678498536,0.46206701504005065,0.9986524664977917,0.9999102510615809,0.9912013316675371,0.9993467836166658											45.9032007791984,32.83226174602713,3.9045290485617414,0.5108562040972089,2.160095646486255,3.24885100511311
	0.3983931,0.70381236,0.99846005,0.99842906,0.9978019,0.9984985						0.7745592678498536,0.46206701504005065,0.9986524664977917,0.9999102510615809,0.9912013316675371,0.9993467836166658											40.55358652228808,42.12199051715037,3.569045843771221,1.968947779723763,2.0076005998102318,2.6858014473099985
	0.43056226,0.80694985,0.9983535,0.99830544,0.99771416,0.998408						0.7745592678498536,0.46206701504005065,0.9986524664977917,0.9999102510615809,0.9912013316675371,0.9993467836166658											99.45836070071017,111.48104083822544,1.6536514379214964,1.9707896368440458,0.16416709097339321,1.8239593432222136
	0.35505748,0.70997554,0.9984359,0.9985053,0.9980446,0.99817896						0.7745592678498536,0.46206701504005065,0.9986524664977917,0.9999102510615809,0.9912013316675371,0.9993467836166658											71.07139928874479,104.87297888233991,0.006466411950015072,0.9023555242994235,2.41935188089748,1.8959010295828307
	0.9495562,0.66325533,0.99896646,0.9988986,0.9985941,0.9989494						0.7906702340355204,0.6076276658354103,0.9981610976112948,0.9999500008166221,0.9952794644044087,0.9997539634177445											26.103547462971903,48.11188518250593,1.7144349903269642,0.7789071549790236,12.002747613642114,0.9117884127343387
	0.927755,0.7260419,0.9988651,0.99894,0.99848413,0.9989638						0.8291847519984182,0.6795006865657853,0.9974334573388297,0.9999931774467897,0.9946088149980346,0.9980397364890535											43.865909017271626,49.71637350974718,5.330344586128845,0.8183247638049949,4.473535409887674,0.6197762650202776
	0.95403063,0.6384882,0.9989135,0.9990467,0.9984108,0.9990699						0.7904969099926877,0.6694692522947018,0.998528186237666,0.9996983408679476,0.9933992677987828,0.9975644319739155											81.67927372328919,138.43844355551957,0.2519202771265441,0.02698306040927889,9.18307274245717,0.5735611209261293
	0.96811956,0.7559947,0.9986681,0.9989284,0.99852324,0.9989139						0.7703381948659314,0.6965983281878136,0.9988297725324133,0.9992200720049585,0.9938143736381272,0.9992537081314296											74.93898029994199,121.77767890340506,0.39914704508179,0.9702280808447057,5.5692328357660585,2.9857121248304708
	0.9335764,0.7101033,0.99899244,0.99898505,0.99881035,0.99889684						0.7703381948659314,0.6965983281878136,0.9988297725324133,0.9992200720049585,0.9938143736381272,0.9992537081314296											14.984425991308932,0.6718422979018115,1.7659811805407593,2.9108244264378484,4.5668673298802425,2.334931959957128
	0.9506962,0.7896383,0.99863267,0.9990133,0.9987482,0.9989979						0.7703381948659314,0.6965983281878136,0.9988297725324133,0.9992200720049585,0.9938143736381272,0.9992537081314296											2.2318053041339283,0.10983649150342245,2.6536527332552637,1.169535528146529,3.2856543008492913,3.4848189998697343
	0.9561459,0.7089726,0.99882805,0.99890053,0.9984138,0.99904275						0.7703381948659314,0.6965983281878136,0.9988297725324133,0.9992200720049585,0.9938143736381272,0.9992537081314296											17.337739916461246,36.90958244807669,0.06280810854833874,0.7191343706201216,3.8200652305453353,1.7509556133096602
	0.9721471,0.6564921,0.99880695,0.99885917,0.9986416,0.9990011						0.7703381948659314,0.6965983281878136,0.9988297725324133,0.9992200720049585,0.9938143736381272,0.9992537081314296											37.39506211855078,69.04545921173926,4.530531468059067,3.946940835127279,5.405400334241634,1.50123734410327
	0.91951394,0.6944008,0.99895114,0.9989933,0.9990369,0.999016						0.7703381948659314,0.6965983281878136,0.9988297725324133,0.9992200720049585,0.9938143736381272,0.9992537081314296											11.706406761363777,9.387018697455012,1.6751745246590382,1.4253065358861043,1.7339880471844928,1.19542911536778
	0.9741359,0.77879244,0.9989544,0.9991136,0.9984422,0.99900275						0.7703381948659314,0.6965983281878136,0.9988297725324133,0.9992200720049585,0.9938143736381272,0.9992537081314296											11.692248609186855,6.8050203946376016,1.0501508465526435,0.7890245001014442,2.039601555483742,1.5779814791331148
	0.9626291,0.7888814,0.9987532,0.99911684,0.9987819,0.99900144						0.7703381948659314,0.6965983281878136,0.9988297725324133,0.9992200720049585,0.9938143736381272,0.9992537081314296											27.07829221575535,9.426816161029095,1.3733157261075242,2.9504481045075437,0.7637958128069045,0.490643326961699
	0.95549524,0.7123727,0.998851,0.9988545,0.998652,0.9990621						0.7703381948659314,0.6965983281878136,0.9988297725324133,0.9992200720049585,0.9938143736381272,0.9992537081314296											8.342511412184702,5.4840606044691,4.8752857361213024,0.7952667437193774,2.6243630131144613,4.081298177419171
	0.96358293,0.75296134,0.9990585,0.9989792,0.99877584,0.99886197						0.7703381948659314,0.6965983281878136,0.9988297725324133,0.9992200720049585,0.9938143736381272,0.9992537081314296											35.457279583937805,40.371160465863476,3.605793559854746,0.6939385511828959,3.296292722603667,6.539239143986407
	0.94245744,0.7956911,0.99903417,0.9988661,0.9985503,0.99905205						0.7703381948659314,0.6965983281878136,0.9988297725324133,0.9992200720049585,0.9938143736381272,0.9992537081314296											44.07038477208173,47.12193815024473,4.280200871577421,0.2500864123699955,2.1455766727293764,2.423329292074186
	0.95696104,0.8061345,0.9990157,0.99902284,0.99740326,0.9989543						0.7703381948659314,0.6965983281878136,0.9988297725324133,0.9992200720049585,0.9938143736381272,0.9992537081314296											64.96376618739392,55.742788769127166,1.9272591970001116,2.0611728214541927,1.6855415753092018,3.1275864215650273
	0.96549547,0.67642236,0.9989133,0.9989495,0.99861383,0.99905956						0.7703381948659314,0.6965983281878136,0.9988297725324133,0.9992200720049585,0.9938143736381272,0.9992537081314296											74.00895791623905,51.55321896783579,0.30660750392306113,1.4262214528569785,3.5642418546957373,0.28661577503523006
	0.49485666,0.5448766,0.99757445,0.9982333,0.99638045,0.99799865						0.7757797309087955,0.7834240848103745,0.9989156542415054,0.9999690975544262,0.9936118590272438,0.9985725591223958											31.787235377395426,61.651030447389786,2.8654753601296363,1.2043639269807898,11.883476648629824,1.1245497623840777
	0.44334882,0.54783523,0.9980486,0.99819374,0.99624974,0.99842054						0.7972813158592761,0.7692322259152616,0.9990590282813103,0.9994978881246603,0.9946960951961888,0.9972860147857157											34.00369636669892,57.0802908140066,10.259068101338713,3.907097561923763,8.82423495126011,1.6797968633947562
	0.41973916,0.54971737,0.99840033,0.9982442,0.9967191,0.99810886						0.8089508283394617,0.6444459144222354,0.9993119352914266,0.9999981357456783,0.9917426315422481,0.9974059619080592											54.7205714197114,108.79996928280568,2.7175631306226222,0.49153095296669846,1.536501016489126,2.914568096941096
	0.4741602,0.5673536,0.9982848,0.99811286,0.996155,0.99783456						0.8291847519984182,0.7302237247357908,0.9974944537480533,0.9999998989600376,0.9893073203210355,0.9959067761947028											53.651862952487086,115.63234181131,2.6359874318786893,0.8872974361144514,0.9465680339325644,4.87187401060136
	0.489839,0.5906455,0.997347,0.9982585,0.99667084,0.99773395						0.8291847519984182,0.7302237247357908,0.9974944537480533,0.9999998989600376,0.9893073203210355,0.9959067761947028											4.901644299633354,3.8569243301008314,0.11404327906054945,2.008245524188606,5.007054455297332,1.8490222119988609
	0.4704814,0.5255459,0.9983144,0.9977117,0.9965095,0.9984776						0.8291847519984182,0.7302237247357908,0.9974944537480533,0.9999998989600376,0.9893073203210355,0.9959067761947028											0.29039996813543567,4.989808853372068,2.949090348725427,2.64546682879039,5.762048036555694,4.658853347029602
	0.47958192,0.5760968,0.99825287,0.99826014,0.99544287,0.99799764						0.8291847519984182,0.7302237247357908,0.9974944537480533,0.9999998989600376,0.9893073203210355,0.9959067761947028											19.88508737807829,54.77745326424474,0.49943025030968613,1.4296005832972654,4.91470545915886,4.606002520756871
	0.428421,0.66824514,0.9982897,0.9960043,0.9969958,0.9980339						0.8291847519984182,0.7302237247357908,0.9974944537480533,0.9999998989600376,0.9893073203210355,0.9959067761947028											16.09817689942782,62.05117793513402,5.317683926483703,6.4026747328483395,5.081575215463694,1.6357608619173014
	0.4461927,0.5507483,0.9982741,0.9972544,0.9948557,0.99792314						0.8291847519984182,0.7302237247357908,0.9974944537480533,0.9999998989600376,0.9893073203210355,0.9959067761947028											8.405235914437835,1.367506777665934,0.8935596259482423,0.6336175701428992,1.577850822622917,0.24931613727380153
	0.49554393,0.5719928,0.9984689,0.99831986,0.99726963,0.9984231						0.8291847519984182,0.7302237247357908,0.9974944537480533,0.9999998989600376,0.9893073203210355,0.9959067761947028											7.326571650822881,2.9263570692548484,1.968086799371676,0.6529881972342011,2.0977473697250844,1.8219502428726777
	0.55787706,0.58460385,0.9979763,0.9983033,0.9981396,0.9977406						0.8291847519984182,0.7302237247357908,0.9974944537480533,0.9999998989600376,0.9893073203210355,0.9959067761947028											25.175332910098902,6.393315194431292,0.48494852493376683,5.0846554793365435,0.002344631566632671,1.0731545203012232
	0.46158308,0.60654974,0.9978417,0.99810785,0.9976519,0.99805784						0.8291847519984182,0.7302237247357908,0.9974944537480533,0.9999998989600376,0.9893073203210355,0.9959067761947028											7.634771361292405,0.22265776475660815,2.951654706824854,2.74070973358457,3.1321601992103325,0.7516019980586393
	0.35010922,0.58727515,0.99834836,0.99823755,0.99817276,0.99805665						0.8291847519984182,0.7302237247357908,0.9974944537480533,0.9999998989600376,0.9893073203210355,0.9959067761947028											60.43513112761092,50.932413228880066,2.240873809721947,0.11267592614807143,2.329480595559531,5.856652327140253
	0.55728775,0.6264377,0.9983819,0.9977443,0.99769545,0.99848443						0.8291847519984182,0.7302237247357908,0.9974944537480533,0.9999998989600376,0.9893073203210355,0.9959067761947028											48.532303332202154,59.13389751884915,5.789810744110667,0.7702502390945654,3.145433771170943,4.715409151683261
	0.4287898,0.56743973,0.9982601,0.9979671,0.9954951,0.997982						0.8291847519984182,0.7302237247357908,0.9974944537480533,0.9999998989600376,0.9893073203210355,0.9959067761947028											57.9290872988031,56.391764790025526,3.761844166674237,1.2580498864839313,1.5305241681510324,5.183137782440639
	0.5212883,0.5345537,0.9981371,0.99805033,0.99598926,0.9980012						0.8291847519984182,0.7302237247357908,0.9974944537480533,0.9999998989600376,0.9893073203210355,0.9959067761947028											51.93830828474813,54.14827760117036,0.26388315804045703,1.1583892606198987,1.6778904577354865,2.5976352726278407

## Sheet: Figure6
	Fig.6B (left)						Fig.6B (right)			Fig.6C					Fig.6D
	PFC,FEF,LIP,MT,IT,V4						ROI,R2,Freq			top		bottom			top		bottom
	0.38023067,0.50852,0.6458245,0.8895265,0.84160495,0.94991285						PFC,-0.20844703406239606,Low			recorded,predicted		recorded,predicted			recorded,predicted		recorded,predicted
	0.6439647,0.56959355,0.6452448,0.8865827,0.8575034,0.9254551						PFC,0.8384961769848738,Low			0.3746882,0.41158187		0.52371645,0.4126789			0.4288803,0.47947985		0.39162326,0.35967666
	0.5007637,0.40256092,0.62480664,0.88833797,0.85247684,0.93469894						PFC,0.7535874467538378,Low			0.38146222,0.40572047		0.5304905,0.323461			0.3780752,0.5454892		0.4254933,0.3392749
	0.42825606,0.50494367,0.66271037,0.8900345,0.8721608,0.9533322						PFC,0.6808720086931903,Low			0.22227296,0.39172065		0.3780752,0.3948276			0.42549333,0.5010994		0.3137221,0.36846238
	0.49435666,0.50588316,0.6670032,0.9254944,0.9057257,0.9511137						PFC,0.8565897092971526,Low			0.32727015,0.44330502		0.40855828,0.33322427			0.14775881,0.4593381		0.6050046,0.34777915
	0.5160012,0.57701963,0.71814716,0.8934615,0.89942634,0.93537587						PFC,0.8494355472841915,Low			0.20195091,0.3529875		0.4796854,0.2881822			0.4221063,0.46372747		0.40855828,0.357014
	0.38982937,0.4557305,0.68325806,0.8771344,0.9007399,0.93773884						PFC,0.5263141170633896,Low			0.5880696,0.34274173		0.39162326,0.3405176			0.33065715,0.48638883		0.4221063,0.31039146
	0.5261905,0.5426138,0.67911756,0.9058158,0.90477055,0.9326333						PFC,0.4875773320554305,Low			0.4288803,0.31349444		0.45258936,0.32760194			0.32049614,0.5328948		0.37807527,0.29173192
	0.52248454,0.3890593,0.79025656,0.9013267,0.8104085,0.93359864						PFC,0.5961298643435806,Low			0.36791417,0.36709633		0.43904132,0.38292405			0.4830724,0.51520586		0.4864594,0.3755352
	0.578726,0.6300285,0.83009255,0.91561365,0.9046376,0.95165247						PFC,0.8819512201719397,Low			0.29340005,0.4496682		0.5372645,0.41653234			0.40178427,0.45841634		0.42210633,0.39669344
	0.37643,0.2973523,0.6753664,0.92511284,0.9228068,0.93297726						PFC,0.4070935331233413,Low			0.3137221,0.339225		0.23920797,0.37324724			0.39501023,0.47538638		0.28323907,0.34192032
	0.44304582,0.40727508,0.7245119,0.89533293,0.8944036,0.9415034						PFC,-0.23003160569122594,Low			0.21888596,0.36480513		0.22904696,0.35819432			0.43904132,0.39554515		0.3137221,0.33084175
	0.5687089,0.57680774,0.82934433,0.8914328,0.8397445,0.92897606						PFC,0.7329748681430741,Low			0.43904135,0.3313189		0.4187193,0.24578108			0.36452717,0.4387139		0.43904135,0.30185232
	0.675812,0.5076003,0.80660415,0.93199486,0.85781807,0.95318526						PFC,0.8035740096900206,Low			0.31710914,0.32779083		0.33743116,0.27290174			0.24598198,0.41948634		0.3035611,0.3369689
	0.3715126,0.43689585,0.6878309,0.904227,0.89718825,0.93053156						PFC,0.6216850489103454,Low			0.40178427,0.3768376		0.3137221,0.2407834			0.33404416,0.40357113		0.5203294,0.30666113
	0.4545258,0.53095526,0.68913585,0.92211944,0.85854614,0.93973964						PFC,0.7861481713435814,Low			0.25275597,0.30723014		0.5067814,0.22345378			0.4830724,0.38168055		0.38146222,0.3404114
	0.41098028,0.4328838,0.7445979,0.89460796,0.79782605,0.9475158						PFC,0.373382264773085,Low			0.51694244,0.30802813		0.18501587,0.2718341			0.29340008,0.4030165		0.31033507,0.27435347
	0.50321054,0.5691068,0.7218586,0.91235423,0.8773652,0.929551						PFC,0.602484290173849,Low			0.65242267,0.26328793		0.3645272,0.26742497			0.41533232,0.44715643		0.39839727,0.25722268
	0.43988103,0.4231928,0.6110162,0.9033916,0.9097832,0.94312686						PFC,0.6239934413216446,Low			0.32388312,0.32054305		0.27985203,0.29196435			0.45597637,0.46502295		0.5101685,0.33713973
	0.41672614,0.5156816,0.5953377,0.91379875,0.902286,0.9254296						PFC,0.661401879707073,Low			0.23243394,0.37892425		0.35436615,0.3193771			0.16808084,0.3717549		0.20533793,0.35060334
	0.49172372,0.4107731,0.66372,0.88408035,0.858062,0.94288146						PFC,0.8759601633556006,Low			0.37468818,0.29172644		0.262917,0.28538096			0.33065712,0.4155964		0.2087249,0.306711
	0.46124613,0.38993558,0.6418051,0.9153028,0.89723337,0.9377447						PFC,0.2994490715463466,Low			0.1985639,0.29000512		0.3679142,0.31902158			0.32049614,0.3897649		0.17146784,0.33318502
	0.56517035,0.46895176,0.6415756,0.87331975,0.90095204,0.92776275						PFC,0.8098873519654355,Low			0.33743116,0.25343361		0.46952435,0.20369455			0.29340005,0.4152868		0.35775322,0.26631308
	0.35911486,0.3532922,0.58688486,0.9165534,0.86919945,0.94507873						PFC,0.7378947547528553,Low			0.36452717,0.28105414		0.23582096,0.21116623			0.4254933,0.40853938		0.4864594,0.32603842
	0.5826361,0.38848612,0.8644488,0.9299212,0.8442335,0.9388377						PFC,0.8425988023680651,Low			0.30694813,0.27998048		0.04276162,0.19758943			0.37468818,0.38409463		0.38484922,0.27326888
	0.57957846,0.6210767,0.83838844,0.8895403,0.88048506,0.9351897						PFC,0.7843367549218335,Low			0.08679271,0.26506063		0.48307237,0.2038813			0.16130681,0.3781958		0.30694813,0.3447996
	0.48838767,0.44218007,0.5596702,0.89373046,0.8877842,0.9358375						PFC,0.22772471689358142,Low			0.4762984,0.2539426		0.23243396,0.23340397			0.34759218,0.3721951		0.24598199,0.2336206
	0.5699446,0.47661945,0.6870919,0.9227759,0.8712554,0.92794865						PFC,0.45766477967189834,Low			0.32388315,0.24958025		0.12743676,0.2148055			0.20195091,0.45597008		0.32049614,0.2407426
	0.59528816,0.5579622,0.8419432,0.8739962,0.8385736,0.9313846						PFC,0.8721008183263299,Low			0.113888755,0.25586873		0.16130684,0.23968218			0.34759218,0.44515425		0.4153323,0.29101673
	0.53198826,0.5690855,0.83614594,0.8927336,0.86866933,0.93612385						PFC,0.8345329723279133,Low			0.23582096,0.31747693		0.1985639,0.2608891			0.14098479,0.3392491		0.28323907,0.32972187
	0.31891227,0.5033535,0.70167434,0.896696,0.89903784,0.9441899						PFC,0.7023268581637843,Low			0.16469383,0.24999987		0.05630965,0.23523767			0.29001305,0.4031879		0.17146789,0.2988214
	0.6686362,0.5883561,0.7355671,0.8545605,0.8128788,0.9484792						PFC,0.7439485030404106,Low			0.17485486,0.28776318		0.29678708,0.29936427			0.28323904,0.30799		0.3069481,0.35277775
	0.3690079,0.62487894,0.75830555,0.88359445,0.8111082,0.9342427						PFC,0.39066833446006566,Low			0.22904696,0.25679398		0.39501023,0.17481573			0.32727012,0.33017063		0.33404416,0.2768939
	0.45582584,0.51614714,0.77635366,0.8762204,0.90659714,0.91689104						PFC,0.5275924627882953,Low			0.44920236,0.26785892		0.14437181,0.19071254			0.4458153,0.31601873		0.3882362,0.3122551
	0.58798444,0.64132357,0.84610367,0.89123565,0.9154017,0.932234						PFC,0.8078464181063847,Low			0.19178988,0.25705323		0.19517688,0.17722449			0.17146784,0.30046758		0.44242838,0.28632605
	0.5674041,0.57011443,0.86601716,0.9139775,0.89280856,0.92411166						PFC,0.5228064041434157,Low			0.15453282,0.2681488		0.5948436,0.19234374			0.15791984,0.291686		0.33743116,0.34904975
	0.36923915,0.5475674,0.7116625,0.9032892,0.8689467,0.950326						PFC,0.56596449198309,Low			0.3001741,0.24896377		0.12404976,0.20445977			0.29001307,0.3050286		0.4458153,0.24711977
	0.48139417,0.60837215,0.7626362,0.9106063,0.87351525,0.93165517						PFC,0.5890379250756711,Low			0.4153323,0.27391675		0.09695371,0.19626682			0.18162888,0.36584145		0.47968546,0.2609811
	0.54566854,0.618333,0.85985565,0.90291005,0.8969075,0.91481906						PFC,0.6133675796008218,Low			0.07324467,0.22655772		0.262917,0.19593947			0.37130117,0.3440782		0.38823625,0.29769075
	0.5783478,0.6086816,0.8961771,0.8783386,0.90199476,0.9363571						PFC,0.8934248039218212,Low			0.07663168,0.29677162		0.117275745,0.23565309			0.13082378,0.27799338		0.18501586,0.33669373
	0.56929964,0.70776004,0.8640856,0.93021786,0.87358356,0.92354393						PFC,0.7629101221048435,Low			0.12404978,0.24157156		0.110501744,0.21467808			0.20195091,0.32011715		0.32388312,0.29972425
	0.6678515,0.6207517,0.841871,0.91814774,0.8948415,0.93035						PFC,0.882575259662888,Low			0.19856386,0.2787713		0.27985206,0.3025609			0.249369,0.25273174		0.16130684,0.36785594
	0.53541726,0.5712228,0.85350484,0.9177937,0.89517784,0.9310333						PFC,0.8362366014779471,Low			0.008891567,0.27198374		0.5033944,0.18498039			0.47968537,0.2712687		0.26630402,0.30724627
	0.65633017,0.64403754,0.88843733,0.94015133,0.878714,0.9399769						PFC,0.8381780644340073,Low			0.3069481,0.27225518		0.1917899,0.20694217			0.33743116,0.24758917		0.0901797,0.33191165
	0.6688417,0.6056103,0.845313,0.86485755,0.8778306,0.9147053						PFC,0.8891582843936547,Low			0.1375978,0.2548461		0.1951769,0.17805569			0.37130117,0.24352905		0.29001305,0.3066475
	0.6056079,0.5886278,0.8579827,0.92054725,0.8775326,0.91893405						PFC,0.8992122719999895,Low			0.022439584,0.2775113		0.44920236,0.198215			0.33404416,0.23626344		0.12743677,0.36870682
	0.51219344,0.5870851,0.87171745,0.9038726,0.8641807,0.93317103						PFC,0.8746867765982775,Low			0.15791984,0.25059628		0.16469383,0.20782432			0.4153323,0.23802285		0.22904696,0.25702718
	0.44929925,0.6077695,0.8484672,0.90852535,0.8678593,0.93593425						PFC,0.451436574628455,Low			0.3137221,0.29060295		0.03937462,0.19678575			0.30017406,0.3002873		0.28323907,0.27476126
	0.41293076,0.53524286,0.71852684,0.8802724,0.8501016,0.93812716						PFC,0.497780350566828,Low			0.12743676,0.23200604		0.27307805,0.20842926			0.27985206,0.29388732		0.35436615,0.33625212
	0.5256913,0.5406566,0.7466124,0.91368145,0.89071035,0.94400316						PFC,0.5198835752470526,Low			-0.035139512,0.29470018		0.15791984,0.2352048			0.3679142,0.2319728		0.1375978,0.3564092
	0.4947689,0.695124,0.8480631,0.8758878,0.87452865,0.9296864						PFC,0.5892468884494014,Low			0.056309644,0.25026214		0.15791984,0.21817115			0.33065712,0.26501504		0.18840288,0.31859788
	0.5389137,0.6864654,0.87528825,0.87503165,0.8776381,0.9277573						PFC,0.7824080157464011,Low			0.13759778,0.3259682		0.34081817,0.474163			0.23920797,0.2945454		0.53387755,0.5746884
	0.4816394,0.5244813,0.7046289,0.916342,0.86189246,0.95174104						PFC,0.24725073560447774,Low			-0.024978494,0.26670894		0.51016843,0.32789126			0.35436615,0.36444756		0.50000745,0.46576887
	0.41959602,0.46779984,0.68163335,0.89378506,0.91742444,0.91999495						PFC,0.67449591525702,Low			0.3746882,0.30293033		0.29340008,0.3286818			0.242595,0.30347052		0.39839727,0.52478147
	0.5842984,0.67604774,0.8920252,0.8951469,0.9059309,0.89771676						PFC,0.8225744177578567,Low			0.09017971,0.25746498		0.27646503,0.26213044			0.1375978,0.2782476		0.60839164,0.47395933
	0.55142426,0.6556124,0.82578206,0.8831573,0.8644484,0.91800755						PFC,0.004953427906004282,Low			-0.031752504,0.2616282		0.62193966,0.3265382			0.20533791,0.28767607		0.53387755,0.53147614
	0.61408424,0.6755446,0.83288544,0.91923654,0.87307525,0.9480928						PFC,0.7900731084050545,Low			0.1545328,0.25654653		0.18840289,0.36117545			0.21549894,0.27381122		0.5372645,0.40979
	0.63539135,0.5987934,0.86005366,0.9411455,0.90638804,0.94371176						PFC,0.7130798034028198,Low			0.252756,0.2560198		0.36791417,0.34295267			0.3103351,0.36634707		0.63210064,0.40948617
	0.53262,0.66938907,0.87698555,0.94905233,0.91683424,0.938412						PFC,0.8423786869310184,Low			0.03937464,0.2653846		0.34420517,0.3356072			0.32388315,0.38943917		0.51016843,0.5560634
	0.51041615,0.619956,0.8685481,0.91782117,0.8654787,0.9372377						PFC,0.8078525801291009,Low			0.17485489,0.30965784		0.28323904,0.38769135			0.39162323,0.2822098		0.3780752,0.54191005
	0.47146958,0.5981936,0.85111797,0.9068946,0.8296746,0.93703496						PFC,0.8881396648547786,Low			0.09017971,0.26741534		0.262917,0.37728405			0.33065715,0.31086865		0.47291142,0.530173
	0.576356,0.61251,0.85016435,0.86005104,0.878432,0.93909466						PFC,0.7784235003745456,Low			0.6117787,0.95234627		0.804838,0.90462697			0.63548774,0.62949884		0.9132221,0.965294
	0.47623107,0.65924364,0.8456514,0.8789227,0.898102,0.9268948						PFC,0.6778124207377951,Low			0.62193966,0.7768686		0.9199961,0.70774794			0.95047927,0.7302797		0.8759652,0.9340676
	0.635418,0.60734546,0.8363021,0.92330116,0.8953477,0.957646						PFC,0.8764261893324824,Low			1.0724114,0.8803296		0.4796854,0.8269086			0.9572533,0.7088384		0.848869,0.9415356
							PFC,-0.07791945716783633,High			0.83870804,0.83668613		0.54403853,0.6861348			0.66258377,0.6681259		1.0080583,0.8407361
							PFC,-0.12015076091330812,High			0.7100018,0.7447479		1.0351543,0.71409315			0.65580976,0.59816504		0.76758087,0.8772254
							PFC,-0.12478965587751967,High			0.9504792,0.7316855		0.60161763,0.8077661			0.83532107,0.7122752		0.7574198,0.80814964
							PFC,-0.4017290554248485,High			1.0453154,0.66053474		0.811612,0.7517334			0.811612,0.7526151		0.94370526,0.72790194
							PFC,-0.15359950446768633,High			0.7032278,0.753805		0.5880696,0.7726844			0.5982306,0.77593726		0.74725884,0.8349855
							PFC,0.04612839071421804,High			0.78451586,0.87712055		0.67951876,0.8146877			0.6591967,0.66780764		0.8725781,0.9160924
							PFC,0.03882892035063801,High			0.7235498,0.72583985		0.65580976,0.8146384			0.6490357,0.67494875		0.82516,0.89667946
							PFC,0.10767772319783087,High			0.5372645,0.7156277		0.49662042,0.55473304			0.50000745,0.47374773		0.62193966,0.5974114
							PFC,-0.4898381756235479,High			0.55758655,0.6224324		0.52710354,0.43008536			0.5271035,0.5169618		0.33743116,0.5242502
							PFC,-0.18426600669502502,High			0.838708,0.6903328		0.36114016,0.4352041			0.6659707,0.504714		0.43226734,0.54742473
							PFC,-0.09107136739205623,High			0.74725884,0.6722396		0.22565994,0.39189124			0.256143,0.45932952		0.5203295,0.4915488
							PFC,-0.09102607402537832,High			0.5914566,0.59751326		0.6287136,0.42018324			0.4424283,0.44560745		0.4864594,0.5797318
							PFC,-0.12334996421901256,High			0.777742,0.6217598		0.3814622,0.45538944			0.63210064,0.5103544		0.52710354,0.45428035
							PFC,-0.1443622228376722,High			1.0893464,0.4950807		0.39501023,0.4490359			0.4254933,0.53807753		0.5812956,0.38778815
							PFC,-0.18072870652726203,High			0.50678146,0.59120893		0.32727015,0.44114298			0.52371645,0.56315106		0.39501023,0.55544513
							PFC,-0.1603010024536422,High			0.63887465,0.7121494		0.3645272,0.46514064			0.45597637,0.45235118		0.46613735,0.558826
							PFC,-0.1723336212159694,High			0.6998408,0.5365154		0.45597637,0.48503688			0.38823622,0.48309422		0.4153323,0.50727755
							PFC,-0.06044890203955133,High			0.38484925,0.61940163		0.45258936,0.59843415			0.56436056,0.52116996		0.82854706,0.7188472
							PFC,-0.09417189340457544,High			0.28323904,0.542105		0.5372645,0.46376458			0.7709679,0.5601217		0.5508125,0.6342373
							PFC,0.014781661420203429,High			0.7438719,0.6288859		0.33404416,0.48909506			0.54403853,0.521207		0.78790295,0.6595543
							PFC,-0.03867627381360039,High			0.4221063,0.5954554		0.37130117,0.4671413			0.40855828,0.47328418		0.838708,0.566045
							PFC,-0.04786011272923196,High			0.4796854,0.55183506		0.6829058,0.46677187			0.7100018,0.4758865		0.7777419,0.6946841
							PFC,-0.04836437197409582,High			0.6422617,0.56080204		0.36452717,0.51161915			0.7235499,0.55451		0.6117787,0.55074996
							PFC,-0.18353860925673082,High			0.79806393,0.4321374		0.3543662,0.47811565			0.5406515,0.6085182		0.6558097,0.4639702
							PFC,-0.7321325578672122,High			0.39501026,0.4922138		0.3645272,0.4875762			0.60161763,0.5985562		0.6761317,0.6474212
							PFC,0.019020165471732797,High			0.38823625,0.6744434		0.4864594,0.5657858			0.63210064,0.49815094		0.818386,0.66753036
							PFC,-0.1630545865003732,High			0.5135554,0.4772742		0.43904132,0.5580698			0.5982306,0.5122812		0.68290573,0.58836204
							PFC,-0.22144082041551716,High			0.18162888,0.47870004		0.5779086,0.54764813			0.53726447,0.48740965		0.5948436,0.61850536
							PFC,0.05266361611690107,High			0.16808084,0.38600466		0.6456488,0.40297425			0.65242267,0.52545005		0.4254933,0.52443534
							PFC,-0.09381078934900411,High			0.5474255,0.46602657		0.40517128,0.40361106			0.5541995,0.51207346		0.4898464,0.56581104
							PFC,-0.2660502946936323,High			0.35775316,0.42677712		0.4864594,0.36587375			0.48307246,0.45707637		0.5304905,0.47006217
							PFC,-0.0056936454367599865,High			0.38146225,0.35487255		0.90983516,0.39612603			0.4187193,0.44857782		0.3848492,0.57123804
							PFC,-0.23074220709134963,High			0.40517128,0.37874874		0.44242838,0.42155027			0.56436056,0.530333		0.49662042,0.44193658
							PFC,-0.048447504220052506,High			0.5067814,0.2976733		0.46275035,0.40180892			0.6050046,0.5806889		0.63887465,0.3584876
							PFC,0.11805845874540633,High			0.28662607,0.35944623		0.5338775,0.39716086			0.5271034,0.5563331		0.5643605,0.5306942
							PFC,-0.18030419127466013,High			0.27307802,0.4908675		0.34759218,0.44843662			0.56774753,0.46800208		0.5304905,0.5852682
							PFC,-0.15116557906187889,High			0.29001307,0.32082117		0.39501026,0.45729733			0.37130117,0.4884932		0.4153323,0.46938372
							PFC,0.051280865555193844,High			0.32049614,0.48651552		0.4356543,0.65306914			0.53387755,0.49234048		0.5474255,0.6412896
							PFC,-0.19080803564531124,High			0.27985206,0.4307079		0.6490357,0.48401052			0.42210633,0.52499723		0.5541995,0.53844297
							PFC,-0.2436614458417854,High			0.61855257,0.490479		0.40517125,0.48496398			0.61516565,0.51423275		0.6354877,0.565578
							PFC,0.056482758930168186,High			0.52710354,0.44383413		0.38484922,0.42957553			0.4695244,0.46587113		0.32388315,0.48111746
							PFC,-0.01001627778940728,High			0.38146222,0.36720434		0.57452154,0.47447506			0.37468818,0.455135		0.34081817,0.58611757
							PFC,0.06732502838289178,High			0.53049046,0.3935863		0.43226734,0.48928413			0.39501026,0.5346709		0.40855828,0.43391928
							PFC,-0.15804904115558527,High			0.794677,0.31450504		0.41194528,0.4749365			0.5745216,0.57412356		0.35436615,0.34202486
							PFC,-0.03801084166614199,High			0.32727015,0.3697693		0.5948436,0.47378647			0.4221063,0.55459356		0.40517125,0.54336536
							PFC,-0.11916162406791786,High			0.38484925,0.5041171		0.4221063,0.506282			0.37130117,0.47112104		0.6016176,0.5844512
							PFC,0.0023606582614235094,High			0.29340008,0.34228083		0.28323907,0.5119658			0.30356106,0.49680772		0.31372207,0.47101557
							PFC,-0.018326864986524916,High			0.22565995,0.52433467		0.4221063,0.62011915			0.49662042,0.46195284		0.4661374,0.6498174
							PFC,-0.19623445104371617,High			0.39839727,0.48921198		0.5541995,0.46783352			0.4932334,0.4955527		0.3780752,0.5802468
							PFC,-0.2228798279814146,High			0.7066148,0.5231605		0.35775316,0.47572514			0.61855257,0.4886679		0.5067814,0.57978344
							PFC,-0.2808408895008305,High			0.41194528,0.48908782		0.3035611,0.41565415			0.5237165,0.4392173		0.42888033,0.5088239
							PFC,-0.08572776143494232,High			0.39839724,0.42129368		0.4187193,0.4405559			0.23243396,0.43852818		0.39839724,0.60299236
							PFC,0.08284955897440527,High			0.47968537,0.45719028		0.33404416,0.46470755			0.46613735,0.50234187		0.33743116,0.47773775
							PFC,-0.3658088212773529,High			0.7404849,0.3785595		0.37468818,0.47126016			0.5440385,0.5286865		0.4796854,0.4082825
							PFC,-0.052686211668373284,High			0.40517128,0.42089382		0.6117787,0.48131102			0.38484925,0.5081508		0.4695244,0.59041774
							PFC,-0.04415987769079077,High			0.3645272,0.54486704		0.4627504,0.49216405			0.4864594,0.4493944		0.5203294,0.6003242
							PFC,-0.01851544132241001,High			0.37468818,0.41142514		0.3103351,0.49153692			0.3069481,0.46205524		0.3746882,0.5145193
							PFC,-0.12276788498081315,High			0.29001307,0.56248707		0.53726447,0.5828557			0.53387755,0.46412063		0.4661374,0.55914706
							PFC,-0.09747025223324246,High			0.39501023,0.51639014		0.64903575,0.44589654			0.41194528,0.4943653		0.46613735,0.53913105
							PFC,0.11276222096955435,High			0.4153323,0.56236315		0.56436056,0.4544442			0.55081254,0.49262515		0.61516565,0.50191236
							PFC,-0.1452563633761188,High			0.47629836,0.5200877		0.4221063,0.43782443			0.4322673,0.44472572		0.44242835,0.4537708
							PFC,-0.11693125065733412,High			0.53726447,0.47654203		0.68629277,0.42638162			0.40517128,0.44293013		0.4695244,0.54395366
							PFC,-0.06751369239363814,High			0.6185527,0.49494722		0.4254933,0.44116414			0.5812956,0.5084932		0.5474255,0.4462416
							PFC,0.028268670033475773,High			0.78451604,0.41524056		0.4593634,0.4477601			0.40178424,0.53116333		0.60500467,0.40321574
							FEF,0.15338543459251053,Low			0.35775316,0.4734161		0.5338775,0.4843365			0.52032954,0.5139465		0.45258936,0.540889
							FEF,0.7319210526952433,Low			0.4153323,0.60456425		0.57113457,0.49698636			0.33404416,0.47962078		0.4187193,0.5513561
							FEF,0.7149291270293108,Low			0.41194528,0.45271182		0.4288803,0.4785336			0.4221063,0.4781158		0.4322673,0.4796186
							FEF,-0.4399620930089998,Low			0.4221063,0.58661544		0.38484922,0.5621626			0.5372645,0.45645463		0.62193966,0.57012755
							FEF,0.6695158725293635,Low			0.4762984,0.5482145		0.43226734,0.44931233			0.45258936,0.5023518		0.5033944,0.5492896
							FEF,0.7851455575385301,Low			0.7303238,0.60319036		0.25953,0.4564025			0.55758655,0.49985567		0.6490357,0.52076864
							FEF,-0.25304732807419206,Low			0.39839724,0.5474076		0.33065715,0.44697392			0.39839724,0.448466		0.5067814,0.46626028
							FEF,-0.3153014980608282,Low			0.41194528,0.50884634		0.5406515,0.4197906			0.3035611,0.449719		0.55081254,0.5380054
							FEF,0.8786075726270975,Low			0.7066148,0.5368181		0.24259499,0.43912885			0.4898464,0.50485116		0.4356543,0.45361385
							FEF,0.9310621569709474,Low			0.9301572,0.44496647		0.262917,0.44151914			0.41194528,0.5295322		0.5880696,0.43877268
							FEF,0.5793322806631827,Low			0.4153323,0.47871822		0.45258936,0.48702744			0.4187193,0.50922394		0.5474255,0.5549009
							FEF,0.7610613297634999,Low			0.4424283,0.62551695		0.4864594,0.50604403			0.3780752,0.48847085		0.4864594,0.5592339
							FEF,0.7933785847174196,Low			0.5101685,0.48434207		0.38146222,0.4811898			0.39501026,0.48472336		0.39839727,0.49600878
							FEF,0.770913965613062,Low			0.27646503,0.68901813		0.5677476,0.58796656			0.44581538,0.47079808		0.5541995,0.5878129
							FEF,0.8657275273253603,Low			0.4559763,0.6095973		0.60839164,0.48077515			0.46275035,0.52934825		0.49662045,0.57201695
							FEF,0.713201307611482,Low			0.78451604,0.6790582		0.35775322,0.4743924			0.4288803,0.52793866		0.4288803,0.54579973
							FEF,-0.027715091858229846,Low			0.6761318,0.6351839		0.3645272,0.4625684			0.4153323,0.4776066		0.33743116,0.4968413
							FEF,0.761162469032597,Low			0.4695244,0.6070831		0.6930668,0.44259414			0.36114022,0.47450897		0.51016843,0.57878715
							FEF,0.3379121255300336,Low			0.76080686,0.5969525		0.4322673,0.46093288			0.34081817,0.5274935		0.39501026,0.48727807
							FEF,0.6236033931374723,Low			1.1706346,0.51756936		0.51355547,0.490135			0.5304905,0.5497629		0.65242267,0.48278084
							FEF,0.5296740957345596,Low			0.43226734,0.53367215		0.5304905,0.5279079			0.40178427,0.52532536		0.57452154,0.594195
							FEF,0.5399301399523488,Low			0.62871367,0.6906646		0.5271035,0.5412822			0.4661374,0.50103104		0.55081254,0.5982328
							FEF,0.32189283284533465,Low			0.5880696,0.55840975		0.32388315,0.50970817			0.36452717,0.5026272		0.5067814,0.53474724
							FEF,0.5019272547913299,Low			0.61516565,0.8882122		0.7777419,0.8076767			0.7066148,0.59578526		0.83193403,0.8101779
							FEF,0.8152078459127163,Low			0.75064594,0.83149934		0.7574199,0.65414			0.75403285,0.6752289		0.6930668,0.7570533
							FEF,0.6246210363226576,Low			0.801451,0.861931		0.63210064,0.6641197			0.59484357,0.6630283		0.760807,0.78618556
							FEF,0.30343637630573506,Low			0.82854706,0.8121853		0.5880696,0.62462467			0.4525893,0.60912234		0.6490357,0.70049685
							FEF,-0.002615264221949909,Low			0.6693578,0.7674487		0.8725781,0.6330181			0.7100018,0.5962357		0.6490357,0.7759287
							FEF,0.6358674087959768,Low			1.0487025,0.7411227		0.68629277,0.59697115			0.5304905,0.6718475		0.65242267,0.62185574
							FEF,0.8506844089940768,Low			1.3874029,0.661197		0.65580976,0.6715613			0.5880696,0.71630144		0.77774185,0.6025917
							FEF,0.675160138855824,Low			0.65580976,0.7262943		0.7133888,0.7113974			0.83532107,0.68459624		0.5880696,0.7500424
							FEF,0.7440028714688469,Low			0.6354877,0.8816456		0.6558097,0.72716665			0.60839164,0.6519363		0.78790283,0.8127048
							FEF,0.8240753426718538,Low			0.67274475,0.7017592		0.5779086,0.66607803			0.5372645,0.6548016		0.61516565,0.71203035
							FEF,0.8855303341257236,Low			0.16469382,0.4294124		0.27646503,0.3678687			0.67951876,0.5820151		0.4492024,0.31247714
							FEF,0.9010094680418657,Low			0.20533793,0.32091284		0.25953,0.30402136			0.811612,0.6980406		0.54403853,0.38741207
							FEF,0.9422964561486813,Low			0.30017412,0.39882374		0.10711474,0.29213944			0.6591968,0.61268795		0.65242267,0.438779
							FEF,0.10891909367466934,Low			0.31710914,0.35845396		0.15791984,0.26881078			0.5372645,0.635255		0.18162887,0.30367383
							FEF,0.8289697170861677,Low			0.28323904,0.33378005		0.42549333,0.24918628			0.74048483,0.5780135		0.32727015,0.30641973
							FEF,0.8071235962357147,Low			0.24598198,0.32456902		0.18501587,0.2620141			0.59823054,0.6827544		0.3001741,0.30148825
							FEF,0.8038711035872148,Low			0.43226734,0.24254577		0.44920236,0.23965546			0.76419383,0.7093789		0.5338775,0.19693445
							FEF,0.8271935491556441,Low			0.3137221,0.27436015		0.29001307,0.2946275			0.4796854,0.7427368		0.1917899,0.30612093
							FEF,0.9468883364326408,Low			0.22565994,0.37482744		0.28662607,0.2457847			0.6761318,0.6734298		0.4796854,0.37113145
							FEF,0.8103222767753007,Low			0.16808084,0.33265933		0.30356106,0.25972345			0.6964538,0.645658		0.35436615,0.34598318
							FEF,0.8861941629772393,Low			0.44920236,0.6081579		0.5271034,0.7394315			0.5541995,0.63666636		0.6253267,0.5423967
							FEF,0.7469473866316276,Low			0.34420517,0.50846714		0.56774753,0.53445363			0.7133888,0.6928774		0.7709679,0.55957717
							FEF,0.7896746222515143,Low			0.34420517,0.56317955		0.4762984,0.5210233			0.4762984,0.60819376		0.74048483,0.6538173
							FEF,0.9038932344373967,Low			0.42888033,0.5409368		0.6659707,0.46999884			0.66258377,0.65019155		0.52710354,0.5000971
							FEF,0.8097950355721516,Low			0.26630402,0.5311987		0.7337108,0.47003618			0.66258377,0.6118771		0.4898464,0.5496628
							FEF,0.6157480247700368,Low			0.67274475,0.4887572		0.4187193,0.45302042			0.52371645,0.7006791		0.56774753,0.39309263
							FEF,0.7260970413334866,Low			0.6151656,0.38853812		0.79467696,0.5338226			0.59823066,0.7511852		0.6591967,0.35499513
							FEF,0.6676193903219041,Low			0.4187193,0.38408232		0.53387755,0.6390882			0.57452154,0.73259425		0.4695244,0.59155464
							FEF,0.9316122213284439,Low			0.26969102,0.5914793		0.5541995,0.603054			0.5982306,0.68696254		0.5338775,0.6271322
							FEF,-0.23760793106308253,Low			0.34759218,0.47902995		0.4424283,0.45285738			0.52710354,0.6293936		0.3645272,0.5636236
							FEF,0.5285821092339503,Low			0.37807527,0.43698537		0.18840288,0.37562037			0.22565995,0.3956903		0.6998408,0.4073826
							FEF,0.9566539702134131,Low			0.3543662,0.42148623		0.14775881,0.29076055			0.44581535,0.4712009		0.53387743,0.4373855
							FEF,0.927745604942366,Low			0.3035611,0.39054787		0.23243394,0.2936753			0.11727576,0.38838246		0.63210064,0.42199537
							FEF,0.8553887330195703,Low			0.37468818,0.33508632		0.36791417,0.29908934			0.256143,0.42004552		0.4796854,0.33825704
							FEF,0.8205322718824029,Low			0.35436615,0.36341444		0.39839724,0.25173414			0.44242835,0.3453423		0.5338775,0.3955453
							FEF,0.917948177182466,Low			0.6185526,0.33514354		0.080018684,0.24297777			0.2967871,0.46171162		0.4695244,0.31358594
							FEF,0.949415623779296,Low			0.5846826,0.28156903		0.3001741,0.24638663			0.26969102,0.5022673		0.6490357,0.24805784
							FEF,0.8904008898427095,Low			0.25953004,0.29938653		0.26630402,0.35523045			0.39501023,0.49884903		0.4254933,0.34962147
							FEF,0.849539960116431,Low			0.37807527,0.43364546		0.27307805,0.34252444			0.4153323,0.4871857		0.831934,0.4299592
							FEF,0.8777122293042462,Low			0.39839727,0.29848683		0.3001741,0.24736129			0.27646506,0.40394723		0.4153323,0.38892496
							FEF,0.9078365193949468,Low			0.015665574,0.19453911		-0.021591486,0.2807133			0.5609735,0.43403766		0.09695371,0.2470955
							FEF,-0.0887036215003918,High			-0.0283655,0.20891598		0.12404976,0.10769923			0.4221063,0.42926663		0.17485486,0.1919934
							FEF,0.15404332506555451,High			0.022439588,0.20202713		-0.008043476,0.123179644			0.4424283,0.36211312		0.17824185,0.25413755
							FEF,-0.11197311513922603,High			0.0834057,0.14976014		-0.031752504,0.106175214			0.4762984,0.33894598		0.11388875,0.17757367
							FEF,0.12953191939923758,High			-0.011430474,0.12347611		0.21549894,0.07890079			0.49662042,0.3445326		0.25275597,0.22199936
							FEF,0.05785418103614948,High			0.24259497,0.13354492		-0.08933161,0.13604228			0.56436056,0.39768255		0.24936898,0.116299346
							FEF,0.12967050810759928,High			0.18162887,0.08454968		-0.07917061,0.11621477			0.4932334,0.46973136		0.1985639,0.05735158
							FEF,0.03115996616600525,High			0.1342108,0.11162049		-0.014817473,0.21356058			0.6964538,0.46740222		0.049535632,0.16409767
							FEF,0.007164983794227253,High			0.042761628,0.2153144		0.035987604,0.21545474			0.30694807,0.39917848		0.10034073,0.21365552
							FEF,-1.5818447780218197,High			0.02582659,0.065389216		0.0021175575,0.115521185			0.4796854,0.3615609		-0.0046564555,0.19721791
							FEF,0.022440113822419283,High			0.05969666,0.2335932		0.4830724,0.34721443			0.66258377,0.42778474		0.3171091,0.30511314
							FEF,-0.1273174376251418,High			0.1375978,0.27721578		0.47291136,0.19861206			0.6083916,0.4167729		0.23582096,0.24270003
							FEF,-0.3785935713374351,High			0.042761635,0.25543198		0.28323904,0.20124054			0.5203295,0.39495036		0.32388315,0.3029918
							FEF,-0.3934755866340749,High			0.22904694,0.23959625		0.23243396,0.17989647			0.3103351,0.34591225		0.30356106,0.27184498
							FEF,-0.2069148139330801,High			0.0021175498,0.19320148		0.5033944,0.18711989			0.5982306,0.3765434		0.38823622,0.26833948
							FEF,-0.004472029656922061,High			0.33065712,0.21180074		0.21549891,0.24597754			0.58129555,0.41401005		0.24598198,0.20279838
							FEF,0.16817678844383044,High			0.19517688,0.16011381		0.3204961,0.21049687			0.51016843,0.44930485		0.36452717,0.1664656
							FEF,-0.15054245252717435,High			0.21888591,0.18650748		0.3001741,0.28807113			0.51355547,0.46198732		0.28323904,0.2479035
							FEF,-0.16147501952467014,High			0.15453283,0.2541446		0.38484922,0.27539298			0.4762984,0.41953474		0.23582096,0.28416112
							FEF,-0.2950237120052568,High			0.100340724,0.14668056		0.17485484,0.21765634			0.4661374,0.37747997		0.09695372,0.25794134
							FEF,-0.027077248527392683,High			0.09356671,0.25056958		0.256143,0.28561395			0.1951769,0.3122206		0.24259499,0.27619624
							FEF,-0.14919481010975222,High			0.059696663,0.28264356		0.4796854,0.20108624			0.26969102,0.30001163		0.262917,0.2293747
							FEF,-0.07737575235331673,High			-0.04530054,0.26711428		0.35775316,0.19094034			0.32388315,0.29496366		0.12066275,0.26457176
							FEF,0.10562067959599097,High			-0.008043468,0.27218077		0.40517128,0.19532911			0.31710905,0.27347717		0.25952998,0.26808956
							FEF,-0.16713626999003672,High			-0.018204482,0.24185164		0.61516565,0.20725334			0.29001302,0.28306347		0.10034073,0.25287622
							FEF,-0.5943789810200699,High			0.256143,0.23907433		0.35436615,0.23094168			0.1951769,0.3011486		0.27985203,0.20911081
							FEF,-0.22332139471055545,High			0.13082378,0.20736718		0.3001741,0.19745699			0.24259497,0.3163463		0.28323907,0.19488671
							FEF,-0.33092735271103857,High			-0.004656458,0.22802013		0.41194525,0.24767746			0.35775322,0.34018424		0.249369,0.24588183
							FEF,-0.8819310496217307,High			-0.07917059,0.26379585		0.56774753,0.23664437			0.19178988,0.3102009		0.13759778,0.26378998
							FEF,-0.28047124166127246,High			-0.0046564625,0.20736559		0.27646503,0.21722893			0.20533791,0.28006873		0.10711474,0.24788278
							FEF,-0.30923398492383813,High			0.09695371,0.25592315		0.1375978,0.25429443			0.21549895,0.27141532		0.27307802,0.2658296
							FEF,-0.04246153137096198,High			0.06647067,0.2805733		0.38146225,0.1896853			0.21888596,0.25779304		0.22904696,0.2276806
							FEF,-0.2589263579736958,High			0.07663167,0.27105442		0.2087249,0.17717			0.34759218,0.25589472		0.12743677,0.2535181
							FEF,0.06863068170132536,High			0.42210633,0.2812125		0.09356671,0.19023407			0.10711474,0.24814656		0.27646506,0.26547006
							FEF,-0.2558298153705003,High			0.09017971,0.25654227		0.44581535,0.20160025			0.22565994,0.24922405		0.40517128,0.2506919
							FEF,-0.27902317015592226,High			0.4762984,0.24814737		0.117275745,0.21189548			0.24936898,0.2593964		0.32049614,0.21253632
							FEF,-0.23035081579939143,High			0.4254933,0.22104894		0.42210633,0.1858763			0.252756,0.2687937		0.63887477,0.2045461
							FEF,-0.061356493011454294,High			0.16808084,0.23829225		0.25953,0.22389467			0.27985203,0.29465932		0.262917,0.24642843
							FEF,-0.12500402475895767,High			0.052922644,0.26620972		0.23920798,0.21422794			0.16130681,0.26941073		0.3746882,0.2564508
							FEF,-0.019097899303160748,High			0.14437181,0.22684798		0.073244676,0.20452417			0.11727577,0.2423926		0.28323907,0.24435878
							FEF,-0.17207272679810837,High			0.252756,0.32658783		0.22904696,0.27864188			0.3035611,0.3017386		0.4221063,0.33613312
							FEF,0.03038191980129601,High			0.4187193,0.35734007		0.27307802,0.21495749			0.14437181,0.27922636		0.55081254,0.30034265
							FEF,-0.023723322540164515,High			0.4796854,0.35126486		0.10372774,0.18870336			0.110501744,0.28018233		0.5541995,0.31956187
							FEF,-0.031583673775702925,High			0.5135554,0.3604218		0.08679271,0.20384774			0.117275745,0.27585623		0.51694244,0.3302575
							FEF,-0.052007867873278046,High			0.14775881,0.33274043		0.40517128,0.22266771			0.0055045523,0.26574194		0.53387755,0.32235563
							FEF,0.07429595716154402,High			0.59145665,0.3225363		0.16130684,0.23027726			0.14437181,0.2800246		0.34420517,0.28184098
							FEF,0.12871285002431765,High			0.48984644,0.2868576		0.17146786,0.20664799			0.12404976,0.2955986		0.60161763,0.2742811
							FEF,-0.01677932082796829,High			0.37468818,0.29799408		-0.03175252,0.24024156			0.21888596,0.3241976		0.56436056,0.31993988
							FEF,-0.010872476989894908,High			0.3137221,0.3380322		0.15114582,0.23184201			0.052922633,0.2937589		0.49662042,0.32686117
							FEF,-0.07471975183561641,High			0.3746882,0.2914249		0.07663169,0.2173275			0.16808084,0.25161		0.36114016,0.31102934
							FEF,0.0513127839749975,High			0.23920797,0.39891633		0.14775881,0.33304867			0.3442052,0.3638378		0.27307802,0.41197824
							FEF,0.13733089830324396,High			0.39839724,0.44359064		0.21549891,0.2502596			0.3374312,0.33613503		0.50000745,0.36717
							FEF,-0.03309132364601641,High			0.22565995,0.43436438		0.12404977,0.21359277			0.43904135,0.33639157		0.3746882,0.39128473
							FEF,-0.037064295401779024,High			0.4322673,0.43713877		0.26969105,0.22423214			0.13082379,0.32131106		0.50000745,0.39606836
							FEF,-0.13641879040099902,High			0.16130684,0.4037797		0.29001307,0.25413975			0.20195091,0.3112275		0.44920236,0.38994944
							FEF,-0.09927018140911903,High			0.45597637,0.39627153		0.09695371,0.2704212			0.4119452,0.33678442		0.5304905,0.34181586
							FEF,-0.3357435001897422,High			0.4864594,0.34800622		0.11727576,0.23879056			0.3069481,0.358174		0.6219397,0.33171433
							FEF,-0.060197539148235224,High			0.029213602,0.3583256		0.11388875,0.2791997			0.29001307,0.39214125		0.5575865,0.38868916
							FEF,-0.09738591752812176,High			0.18840288,0.41444424		0.10034073,0.2699358			0.22227292,0.35287315		0.38484922,0.399744
							FEF,-0.05270485512236012,High			0.35775316,0.34896365		0.17146784,0.24747722			0.2087249,0.29311135		0.4458153,0.37563682
							FEF,0.09904730452215271,High			0.28662607,0.41985187		0.33404416,0.35365516			0.24598198,0.38991913		0.28662607,0.43239215
							FEF,-0.31897131899559406,High			0.4322673,0.4695651		0.32388315,0.2607065			0.34081817,0.3619574		0.32388315,0.38013655
							FEF,-0.08602605949086728,High			0.32727015,0.45861652		0.23243396,0.22112115			0.3137221,0.36155298		0.23582098,0.4113631
							FEF,-0.013831411691567208,High			0.38146222,0.45713678		0.3543662,0.22919886			0.24259497,0.33812264		0.34759218,0.41268265
							FEF,-0.12365311201704854,High			0.17824188,0.42291683		0.4830724,0.26265895			0.076631695,0.3323933		0.39162323,0.40526146
							LIP,0.8794566725538202,Low			0.39839727,0.41714898		0.15114582,0.28492582			0.35097915,0.36356348		0.3035611,0.35265934
							LIP,0.8016197983582894,Low			0.4695244,0.36357334		0.11388876,0.24807203			0.22565992,0.3848661		0.47629836,0.34062114
							LIP,0.8106026123077691,Low			0.14098479,0.37532568		0.16808084,0.29420432			0.3780752,0.42240068		0.4288803,0.40377876
							LIP,0.8272030058823825,Low			0.17485486,0.4376627		0.20533791,0.28355345			0.18840289,0.37971774		0.4661374,0.41806594
							LIP,0.8451464328443204,Low			0.3713012,0.3633044		0.14775883,0.2595028			0.27646503,0.3141729		0.17146786,0.39082372
							LIP,0.8568294552944176,Low			0.32727015,0.32182488		0.28662607,0.2850598			0.21549894,0.3018248		0.34759218,0.32637653
							LIP,0.8415993263912334,Low			0.3679142,0.3462734		0.24259499,0.2817435			0.4288803,0.2957913		0.17485484,0.32689255
							LIP,0.7870078738252375,Low			0.25952998,0.34719506		0.23582096,0.26580164			0.22565995,0.27593783		0.07663166,0.30173677
							LIP,0.9211937977655484,Low			0.3679142,0.39088914		0.249369,0.28612772			0.06308365,0.3057815		0.12743676,0.3228059
							LIP,0.9371218250509581,Low			0.15114583,0.36417592		0.4762984,0.27143303			0.25952998,0.28177238		0.32049614,0.31206587
							LIP,0.8059769531988754,Low			0.65580976,0.32958695		0.15791984,0.27326354			0.3069481,0.28124383		0.16469383,0.32184145
							LIP,0.8593332825403508,Low			0.36114016,0.33127806		0.33065715,0.28068042			0.24598198,0.30021888		0.4525893,0.31659454
							LIP,0.9422026819815315,Low			0.21211194,0.30627462		0.3035611,0.2736715			0.4254933,0.30503008		0.14437181,0.31211933
							LIP,0.9389415608750552,Low			0.120662756,0.31525984		0.24936898,0.2861266			0.24936898,0.30369043		0.5135554,0.29712272
							LIP,0.8174480216298147,Low			0.30694807,0.28515112		0.21211194,0.26842085			0.22565994,0.26075584		0.06985767,0.3057616
							LIP,0.8691679545013696,Low			-0.02836551,0.08080687		-0.16045874,-0.108008616			-0.1773938,-0.14578426		-0.15029773,0.046986554
							LIP,0.8547533594927675,Low			0.3035611,0.1121928		-0.23835987,-0.15883918			0.029213607,-0.13905048		-0.08594461,0.012386182
							LIP,0.834790849855351,Low			-0.024978517,0.10598503		-0.21803784,-0.17979091			-0.1807808,-0.15503566		-0.17061977,0.018487323
							LIP,0.8535242655929343,Low			0.16130684,0.17139184		-0.23497286,-0.17205757			-0.16723277,-0.15217899		-0.14352372,0.025767555
							LIP,0.8299741463164705,Low			-0.04530054,0.1844744		-0.11304065,-0.15516332			-0.075783595,-0.17696965		-0.04530054,0.044096846
							LIP,0.8071898389533366,Low			0.34081817,0.10191718		-0.16384576,-0.16535217			0.032600608,-0.16496544		-0.15707175,-0.0067411647
							LIP,0.8577851021245967,Low			0.12743677,0.09899981		-0.075783595,-0.16281809			0.035987608,-0.14409016		0.1409848,-0.011584258
							LIP,0.8249381957065909,Low			0.0021175381,0.08471012		-0.09949262,-0.14600761			-0.038526524,-0.1133788		-0.12997569,0.03118108
							LIP,0.7500685310214726,Low			-0.09271863,0.112315856		-0.17739376,-0.123247266			0.022439586,-0.13110743		-0.014817473,0.04997436
							LIP,0.9602006826380398,Low			-0.038526542,0.039997716		-0.16723277,-0.16966274			-0.10287963,-0.15863752		-0.16384575,0.018968605
							LIP,0.949215396971796,Low			-0.123201706,-0.04737985		-0.3061,-0.28409284			-0.1773938,-0.25256172		-0.06900959,-0.069538936
							LIP,0.7581826584688948,Low			0.06985766,-0.01580516		-0.3535181,-0.3072595			-0.16723277,-0.18212427		-0.20448983,-0.12047738
							LIP,0.8835219637540456,Low			-0.06900961,-0.02640059		-0.3501311,-0.33824545			-0.1977158,-0.21765591		-0.20448983,-0.10406771
							LIP,0.9522170597335602,Low			0.08340571,0.045503594		-0.38061416,-0.33888733			-0.22481188,-0.2535779		-0.17739376,-0.10031908
							LIP,0.9342940792296075,Low			-0.099492654,0.068053775		-0.333196,-0.31844696			-0.20110281,-0.27112278		0.012278588,-0.08527865
							LIP,0.8845586228018988,Low			0.0122785615,-0.022559224		-0.39754915,-0.33080018			-0.1909418,-0.26240155		-0.26884294,-0.15723304
							LIP,0.8331077077007386,Low			0.073244646,-0.02212303		-0.292552,-0.3311833			-0.119814664,-0.22335151		-0.062235564,-0.1572778
							LIP,0.8997571824568359,Low			-0.14691071,-0.033002984		-0.3467441,-0.31271324			-0.26545593,-0.17511638		-0.319648,-0.09302104
							LIP,0.8995677319451758,Low			-0.08933161,-0.0050708866		-0.32980904,-0.28154016			-0.20448981,-0.20368248		0.12743676,-0.082859986
							LIP,0.9472817881494243,Low			-0.1909418,-0.09900593		-0.27900395,-0.34065944			-0.16723277,-0.26005498		-0.21803784,-0.103877604
							LIP,0.9519215382301586,Low			-0.041913547,-0.025113026		-0.28239095,-0.28144756			-0.1943288,-0.20160414		-0.04191354,-0.09842533
							LIP,0.901430469174235,Low			-0.07917059,0.0034646937		-0.25190789,-0.31764057			-0.30948702,-0.13848685		-0.06562258,-0.12804273
							LIP,0.912496038298107,Low			-0.1367497,0.0076657548		-0.289165,-0.33095998			-0.21465084,-0.16197501		-0.1909418,-0.11448407
							LIP,0.9530593843073324,Low			0.117275745,0.07763762		-0.33319604,-0.31674746			-0.33658305,-0.191063		-0.23158586,-0.10405766
							LIP,0.9514511687922035,Low			-0.18416777,0.10001072		-0.28239098,-0.30676848			-0.21465085,-0.20215331		-0.11981468,-0.08940508
							LIP,0.967377132294496,Low			0.23582096,0.0048971944		-0.3602921,-0.31813383			-0.25529492,-0.19951114		-0.312874,-0.14370891
							LIP,0.9243387526275355,Low			0.117275745,0.0038609675		-0.26206893,-0.31768224			-0.092718616,-0.16867924		0.022439586,-0.14746687
							LIP,0.9451195336774727,Low			-0.26206893,0.0009987936		-0.35013106,-0.29718837			-0.24852091,-0.14053148		-0.1909418,-0.10903952
							LIP,0.9387661847093449,Low			-0.12997569,0.011462415		-0.33319604,-0.28555876			-0.22819887,-0.16312785		0.05292265,-0.10793247
							LIP,0.9479775506057642,Low			-0.20787685,-0.069281265		-0.3467441,-0.33428746			-0.17061974,-0.20753609		-0.23835988,-0.127085
							LIP,0.9648154815312351,Low			0.022439575,-0.026909485		-0.316261,-0.25390956			0.02582659,0.014486715		-0.10965365,-0.1340715
							LIP,0.9316359415464973,Low			-0.04530054,0.0062495023		-0.37722713,-0.29207578			0.07663169,0.09193145		-0.021591501,-0.16212408
							LIP,0.9362720590410004,Low			-0.109653644,0.017935304		-0.34674406,-0.3025855			0.11727576,0.062915064		-0.18755479,-0.14959893
							LIP,0.8882205248801408,Low			0.10711472,0.07349418		-0.25529492,-0.29464906			-0.09271863,0.037127186		-0.15707175,-0.14054427
							LIP,0.8850737596342415,Low			-0.16384575,0.097292766		-0.3602921,-0.27774388			-0.06562258,0.024024623		-0.14352371,-0.13949378
							LIP,0.9549944088100555,Low			0.012278538,0.014237222		-0.4043232,-0.2931835			0.18501587,0.023627838		-0.14013672,-0.16556579
							LIP,0.9596485633376716,Low			-0.035139523,-0.0034672602		-0.21803786,-0.28090015			0.23920797,0.07566126		-0.0859446,-0.16548309
							LIP,0.8563113514087205,Low			-0.15707175,-0.022975404		-0.38061413,-0.27065822			0.11388875,0.090284616		-0.106266655,-0.14860834
							LIP,0.8541147393159181,Low			-0.23158586,0.0012756729		-0.33319604,-0.25588566			0.262917,0.061218396		-0.14691071,-0.13869569
							LIP,0.9456607695832202,Low			-0.12997569,-0.062249374		-0.3602921,-0.2973173			-0.0012694434,0.045668922		-0.1807808,-0.16581607
							LIP,0.925701350699534,Low			0.0969537,0.03636001		-0.24174692,-0.131762			0.32388315,0.16385402		0.20533791,-0.04828572
							LIP,0.9432088289419349,Low			0.008891564,0.06659177		-0.20787685,-0.17548876			0.39839727,0.20989549		-0.0859446,-0.07250626
							LIP,0.9392074556709434,Low			-0.11304066,0.09571917		-0.18755479,-0.1921657			0.17824186,0.1751129		0.0326006,-0.05208928
							LIP,0.9461984219638667,Low			0.23582093,0.12834775		-0.1401367,-0.17653713			0.18501587,0.1517544		0.04276162,-0.04813825
							LIP,0.9484137993754689,Low			-0.07917061,0.1540689		-0.12997569,-0.1614783			0.17824186,0.14315392		-0.031752504,-0.055879403
							LIP,0.9341739370994538,Low			0.13082379,0.07653202		-0.22819887,-0.17210236			0.4288803,0.16264035		-0.1333627,-0.08280934
							LIP,0.926960078383546,Low			0.17824185,0.037136964		-0.011430488,-0.16771233			0.5101685,0.20740293		0.032600593,-0.08983428
							LIP,0.9438662573167964,Low			0.0834057,0.03349747		-0.17061977,-0.1491149			0.1409848,0.2202144		0.086792685,-0.047018893
							LIP,0.9387636735614843,Low			-0.16384576,0.06027215		-0.15029773,-0.1432596			0.29340005,0.17582878		0.09017971,-0.05794953
							LIP,-0.07369059739242356,High			0.046148624,-0.0066687223		-0.21126384,-0.18101925			0.23243396,0.1790034		-0.024978504,-0.08192424
							LIP,-0.09788685203692116,High			0.33065712,0.13764286		0.029213592,0.075041786			0.1511458,0.18715829		0.22904696,0.0048194127
							LIP,-0.18100151494948746,High			0.3069481,0.16697168		-0.10965365,0.027516551			0.2087249,0.21259445		0.12404977,-0.0012727143
							LIP,-0.027430120125262913,High			0.15791984,0.19638777		0.04614861,0.0070047765			0.01227856,0.17461795		0.23243396,0.017537663
							LIP,-0.07594954772017481,High			0.3137221,0.20532534		-0.06562258,0.026557248			0.02582659,0.15729684		0.14098482,0.011770165
							LIP,-0.142297212506463,High			0.08001867,0.21468481		0.042761616,0.027426759			0.14775881,0.1150054		0.15791984,0.0039846106
							LIP,-0.07326633873461619,High			0.40517128,0.1654662		-0.021591505,0.030707208			0.14437181,0.17437303		0.3204961,-0.03286332
							LIP,-0.03162513066982431,High			0.35775316,0.12261577		0.15114582,0.02707499			0.12404978,0.22400554		0.17146786,-0.042641614
							LIP,-0.32359523772686094,High			0.08679271,0.1395038		-0.16384575,0.054595016			0.19517688,0.23948401		0.09017971,0.018855346
							LIP,0.0016042958591488965,High			0.12066275,0.13365285		0.042761616,0.05545448			0.13759778,0.18449634		0.29678708,0.003472268
							LIP,-0.0884802825577844,High			0.22227293,0.092624575		0.03598759,0.030290596			0.008891564,0.18324529		0.06647066,-0.016724134
							LIP,-0.09203659898162875,High			0.1545328,0.144771		0.4559764,0.28006148			-0.045300532,0.15145484		0.12404977,-0.03682572
							LIP,0.0420571582557242,High			0.13759781,0.18552145		0.25275597,0.1939122			0.0021175544,0.18930908		0.022439579,-0.043858305
							LIP,-0.03068705669255256,High			0.23243396,0.2028041		0.27985203,0.22443366			-0.21465084,0.17123638		-0.028365491,-0.0375222
							LIP,-0.1260299153801494,High			0.26969105,0.21027894		0.33065715,0.19123295			-0.07239659,0.13575862		-0.008043472,-0.050227858
							LIP,-0.012150135976232823,High			0.110501744,0.20763238		0.3780752,0.21983674			-0.079170585,0.08261529		-0.06562257,-0.015475602
							LIP,-0.03383796488531954,High			0.21211195,0.1594348		0.20533791,0.21173006			-0.119814664,0.14716119		-0.014817496,-0.10992262
							LIP,-0.022820303341985815,High			0.17824186,0.14835292		0.51355547,0.18568882			-0.028365506,0.20435081		0.0326006,-0.102200195
							LIP,-0.12910643161384305,High			0.1951769,0.15535045		0.32727015,0.24263142			-0.048687544,0.21600361		0.06985767,-0.029216902
							LIP,-0.06179776141971116,High			0.0867927,0.1679467		0.39501026,0.23110336			-0.096105635,0.17739147		0.05969665,-0.018411405
							LIP,-0.06319883109573499,High			0.046148628,0.120691456		0.39839727,0.21707146			-0.12658869,0.14068076		-0.06562258,-0.054635134
							LIP,-0.10105094015303129,High			-0.079170585,0.09327857		0.1545328,0.32295924			-0.06562258,0.078538895		-0.1367497,-0.061588738
							LIP,-0.035829512097883986,High			0.073244676,0.12590761		0.18501586,0.2327837			0.0122785475,0.0931402		-0.119814664,-0.08392205
							LIP,-0.04551469798603991,High			-0.004656453,0.15176354		0.20195091,0.26596498			-0.14352371,0.08048228		-0.0825576,-0.076412
							LIP,-0.3052402536370553,High			0.03260061,0.13946508		0.23243394,0.22521076			-0.031752523,0.05284918		-0.16723277,-0.08195459
							LIP,-0.09581781190417682,High			-0.062235564,0.1508916		0.35775316,0.23828134			-0.052074555,0.022798894		-0.1367497,-0.056227494
							LIP,-0.18926801583260877,High			0.12743679,0.101039514		0.019052586,0.25846738			-0.04868756,0.062459566		-0.12997569,-0.13404612
							LIP,-0.17351544046237133,High			0.113888755,0.1020422		0.22227293,0.2350921			-0.058848567,0.1279255		-0.092718616,-0.13507979
							LIP,-0.0923427549102811,High			-0.08933161,0.09783865		0.032600604,0.2955879			-0.109653644,0.1362125		-0.06900958,-0.04797192
							LIP,-0.08987424725780602,High			0.015665576,0.11315041		0.256143,0.26949236			-0.07578358,0.092675515		0.06308364,-0.04334444
							LIP,-0.09811270651098392,High			-0.075783595,0.06044257		0.23920797,0.25897783			-0.20448983,0.059070665		-0.10626664,-0.099092506
							LIP,0.029794457937613594,High			-0.20110281,-0.008434972		0.1985639,0.18017446			-0.038526528,-0.06012413		-0.11981467,-0.107920125
							LIP,-0.04199212851570411,High			-0.096105635,0.015809376		0.18162887,0.10648044			-0.11981467,-0.047322307		-0.096105635,-0.1380359
							LIP,-0.16125990049591277,High			-0.22142483,0.051474273		0.25952998,0.14904884			-0.109653644,-0.07839032		-0.14691074,-0.119398326
							LIP,-0.05225969212390513,High			-0.16384576,0.025559917		0.19856392,0.091140375			-0.06562258,-0.09617842		-0.08255762,-0.1378752
							LIP,-0.18076635520356654,High			-0.27561694,0.044809096		0.3069481,0.09708859			-0.065622576,-0.07664763		-0.1401367,-0.12049984
							LIP,-0.13647484603761928,High			0.0393746,-0.0051640193		0.18501587,0.12911841			-0.004656458,-0.080834575		-0.12320168,-0.18958707
							LIP,-0.0609068708352829,High			-0.09271862,0.0030854654		0.10372773,0.11411527			-0.04530054,-0.0010719631		-0.10626664,-0.20212018
							LIP,-0.053321849911338814,High			-0.10626664,-0.0072747963		0.042761616,0.15280601			-0.17739376,-0.022155872		-0.09949263,-0.092891194
							LIP,-0.061087503182804204,High			-0.16723274,0.007965307		0.0901797,0.1633026			-0.113040656,-0.05501514		-0.008043486,-0.089966185
							LIP,-0.09476762520662474,High			-0.1333627,-0.042406168		0.17146784,0.11379287			-0.16723274,-0.063732214		-0.15707174,-0.16646507
							LIP,-0.05896525457435686,High			-0.33658305,-0.077668265		-0.09271863,0.072805434			-0.15029772,-0.16537336		-0.18078077,-0.1360799
							LIP,-0.1781157862658791,High			-0.22819887,-0.0520414		0.13421078,-0.006460575			-0.1333627,-0.13664117		-0.15707172,-0.17073819
							LIP,0.05904746133354255,High			-0.2519079,-0.0134898545		-0.035139512,0.055492006			-0.10965367,-0.15100908		-0.25529492,-0.16143493
							LIP,-0.11302527820884367,High			-0.20448983,-0.03302115		-0.038526528,0.008311427			-0.38061413,-0.14848062		-0.17061974,-0.18477511
							LIP,-0.044896167164184986,High			-0.22819887,-0.02004836		0.14437181,0.010132317			-0.1943288,-0.15742332		-0.16723277,-0.15214264
							LIP,0.004914326405064395,High			-0.17061974,-0.053713687		-0.045300536,0.031096049			-0.15368472,-0.15279874		-0.106266655,-0.2198758
							LIP,-0.04959639458000953,High			-0.28239095,-0.08097819		-0.018204493,0.004512793			-0.18416779,-0.10814299		-0.092718616,-0.2451208
							LIP,-0.02730150732855874,High			-0.12997569,-0.07256107		-0.18755479,0.04026675			-0.20110282,-0.12966655		-0.062235553,-0.12991408
							LIP,-0.012518594103729352,High			-0.21803786,-0.06277608		0.05630964,0.066051			-0.21803784,-0.14914174		-0.14691073,-0.1310194
							LIP,-0.12423307679230189,High			-0.22142483,-0.09956222		-0.055461563,0.011662327			-0.22819887,-0.15330301		-0.17061974,-0.20426217
							LIP,-0.014289663595833613,High			-0.09271863,0.014008845		0.09356671,0.049142998			-0.16045874,-0.15654467		-0.27222994,-0.09281671
							LIP,-0.022596624347320793,High			-0.014817477,0.02960179		0.052922644,-0.024909044			-0.10965367,-0.12379912		-0.10626664,-0.11585086
							LIP,-0.10958712133657822,High			-0.12320166,0.06285175		-0.014817477,0.027477099			-0.08594461,-0.14184779		-0.22819887,-0.116763085
							LIP,-0.013620548693191292,High			0.07663167,0.041178163		0.012278569,-0.018121649			-0.21803784,-0.1489447		-0.25529492,-0.15523988
							LIP,-0.1911060202033139,High			-0.16384575,0.04315418		0.3204961,0.006312015			-0.1943288,-0.15684389		-0.19432881,-0.10530072
							LIP,-0.1600387014138802,High			0.28662607,0.019757843		0.015665565,0.0035525283			-0.062235553,-0.13834952		-0.28239095,-0.16568595
							LIP,0.012733188760505665,High			0.0021175498,-0.0017240193		0.11050175,-0.02716281			-0.16384575,-0.1152979		-0.302713,-0.20446505
							LIP,0.045786121607553576,High			-0.15368474,0.0002580703		0.12404976,0.0053283228			-0.17400676,-0.12397279		-0.18755479,-0.0914227
							LIP,0.059977666925820294,High			-0.0723966,0.015923932		0.029213602,0.032832403			-0.089331605,-0.13971077		-0.16723277,-0.078788385
							LIP,-0.11735604928322774,High			-0.16045876,-0.017719269		-0.07917059,-0.010770752			-0.072396584,-0.14901423		-0.22819887,-0.1553788
							LIP,-0.08154041686394065,High			0.20195091,0.17313835		0.05969666,0.09097062			-0.16723277,-0.107315466		-0.09610563,0.05395556
							LIP,0.019580219114346153,High			0.07663168,0.19163989		-0.031752504,0.026776474			-0.14013669,-0.05162788		0.049535636,0.022078319
							LIP,-0.115304199412956,High			0.1342108,0.20588005		0.0021175405,0.045245446			-0.096105635,-0.10120882		-0.024978498,0.032591257
							MT,0.9754838400892404,Low			0.28323904,0.20613182		-0.06223557,0.030262668			-0.096105635,-0.08831683		0.0021175498,-0.020183321
							MT,0.9647857727467128,Low			0.09356671,0.20897736		0.32388312,0.064177			-0.15029772,-0.08208045		-0.02836551,0.052497797
							MT,0.9850461368522643,Low			0.24598198,0.16207299		-0.035139523,0.041090425			-0.055461552,-0.08538389		-0.16723277,-0.012424961
							MT,0.9717129004159688,Low			0.33065712,0.17080513		0.17485486,0.013255995			-0.23835987,-0.044264104		0.019052576,-0.058748707
							MT,0.9782001535428981,Low			-0.0012694668,0.146785		0.16808084,0.043404408			-0.09271862,-0.06714427		0.032600593,0.05195355
							MT,0.978681970353517,Low			0.046148624,0.17687848		-0.04868754,0.07011785			-0.008043476,-0.07555088		0.06985766,0.084863804
							MT,0.9815367711416693,Low			-0.109653644,0.14657944		-0.011430477,0.04780727			-0.24174689,-0.07863921		-0.062235583,0.0019904147
							MT,0.9806574669878318,Low			-0.082557626,0.19053753		0.083405696,0.08902879			0.12404976,0.027458243		0.15791984,0.20410985
							MT,0.9821493343218478,Low			-0.06900957,0.20127937		0.052922633,0.058538336			0.262917,0.08227201		0.10711473,0.16113234
							MT,0.9873743228105248,Low			-0.018204479,0.20505075		-0.072396584,0.061533846			0.103727736,0.03109194		0.059696645,0.18844953
							MT,0.9771147324342634,Low			0.13759778,0.2071353		0.005504557,0.061964076			0.13082379,0.036369227		0.13421078,0.11156754
							MT,0.9722335140237234,Low			-0.024978496,0.20759903		0.16469383,0.088871256			0.012278567,0.060664568		0.23582096,0.20013963
							MT,0.9742450421574773,Low			0.13421078,0.16573414		-0.06562257,0.06075099			0.27985206,0.06570203		0.080018684,0.14252096
							MT,0.9778892238153443,Low			0.035987597,0.20718384		-0.014817473,0.058214974			-0.008043465,0.061320905		0.45258936,0.08621004
							MT,0.9879021647937264,Low			-0.15707174,0.15612227		0.05630964,0.080173396			0.06308366,0.07674579		0.18162885,0.1935837
							MT,0.9831416229062063,Low			-0.116427675,0.19000721		0.0055045662,0.096392915			0.09356671,0.0645856		0.26969102,0.23344155
							MT,0.9877873517581592,Low			-0.1367497,0.16755877		-0.045300532,0.07952545			-0.11642769,0.060450673		0.05969666,0.14660487
							MT,0.9743980587867563,Low			0.12404977,0.21997151		-0.024978507,0.16042179			0.103727736,0.1733545		0.24259497,0.28838563
							MT,0.976191404412516,Low			0.103727706,0.2312117		0.06308365,0.10109225			0.19856389,0.23223601		0.14775881,0.25539374
							MT,0.9802756010131355,Low			0.10711474,0.22717552		-0.123201676,0.11894444			0.20195091,0.16106525		0.252756,0.28493777
							MT,0.9842385752979302,Low			0.35436615,0.20005676		0.0055045523,0.08589835			-0.0012694481,0.17277344		0.18840286,0.20231244
							MT,0.9747876945864629,Low			0.09356671,0.22252236		-0.041913535,0.13701952			0.28323907,0.21559541		0.25275597,0.2958996
							MT,0.9821551782322998,Low			0.4254933,0.18040875		-0.15707174,0.09933014			0.27985203,0.22197463		0.40517128,0.25305456
							MT,0.974106435488032,Low			0.34759218,0.22935371		0.11050174,0.11162242			-0.0012694539,0.21027035		0.5203295,0.17855641
							MT,0.984199686068671,Low			0.049535632,0.16933697		-0.123201676,0.12427696			0.22904696,0.2259694		0.019052558,0.2765246
							MT,0.9764871919844148,Low			0.025826585,0.20689498		-0.16384575,0.14632946			0.09356673,0.22550067		0.4830724,0.3303755
							MT,0.9343957687255761,Low			0.1985639,0.18646473		-0.05207455,0.12664267			0.019052576,0.19518195		-0.008043481,0.24060145
							MT,0.9876294594209853,Low			0.13082378,0.17776234		0.08679271,0.22269882			-0.0249785,0.15626165		0.3746882,0.24473384
							MT,0.981921431009147,Low			0.20533793,0.17897804		0.11050175,0.11786308			0.019052586,0.21100718		0.18162885,0.2186003
							MT,0.983578562329638,Low			0.080018684,0.18511058		0.05630966,0.17471486			-0.028365504,0.12599151		0.28662604,0.24102342
							MT,0.975319497098884,Low			0.3204961,0.16510978		0.022439586,0.094034724			-0.17739376,0.12664008		0.20533791,0.1676086
							MT,0.9702042031495164,Low			0.042761635,0.18626894		0.14437181,0.18957126			0.05969665,0.17142926		0.39501026,0.24638782
							MT,0.9595742363356513,Low			0.36114016,0.17298117		-0.18755479,0.13712853			0.08340568,0.18191072		0.36452717,0.2155082
							MT,0.969518864651671,Low			0.20872493,0.18703876		0.21549891,0.1440065			0.0055045476,0.1973685		0.47291136,0.13334003
							MT,0.9798927954188019,Low			0.20195091,0.15365233		-0.12658869,0.14855507			0.06647066,0.19194914		0.21549894,0.2460664
							MT,0.9829435674820285,Low			0.0055045546,0.18634483		0.083405696,0.18566605			-0.035139516,0.18956578		0.48307237,0.28803337
							MT,0.9802129557283233,Low			0.27985203,0.16216604		0.029213602,0.15551595			-0.06900959,0.15038328		0.18501586,0.19842641
							MT,0.9811167604489742,Low			0.073244676,0.055790745		0.083405696,0.20722127			0.103727736,0.14710212		0.31372213,0.21119137
							MT,0.9726195558880107,Low			0.06647066,0.052210074		0.23920797,0.14350349			0.029213607,0.1790015		0.14775881,0.22145219
							MT,0.9679617747119738,Low			0.039374616,0.06789891		0.18840289,0.18112579			0.14775881,0.10732154		0.32388315,0.22513942
							MT,0.9840267272387678,Low			0.083405696,0.04097215		0.13759778,0.120969035			0.022439584,0.05896025		0.1375978,0.13743469
							MT,0.9758325485527976,Low			-0.082557596,0.08232166		0.29001307,0.19841556			0.06308366,0.11244698		0.40855828,0.21324594
							MT,0.9791957661865746,Low			0.14437181,0.07652627		0.0055045616,0.17222233			-0.014817479,0.108920105		0.35775322,0.1842389
							MT,0.9844605884247171,Low			0.21888593,0.027627679		0.20872493,0.16724521			0.086792715,0.17789972		0.46275035,0.12433663
							MT,0.9572234536891382,Low			0.18840288,0.04602088		-0.008043476,0.16272031			-0.08933161,0.14882675		0.15114583,0.22383425
							MT,0.9845340113483415,Low			-0.014817473,0.06543714		0.27646506,0.20786361			0.066470675,0.14464685		0.5541995,0.2798561
							MT,0.9867910526119696,Low			0.1917899,0.041282624		0.04953564,0.1791195			-0.048687544,0.10755622		0.10711474,0.18171489
							MT,0.9809745498058287,Low			-0.075783595,-5.6151814e-05		0.37468818,0.11578128			0.20872495,0.09459464		0.05969666,0.14853989
							MT,0.9746064747076855,Low			-0.08255759,-0.002819282		0.256143,0.10860945			0.10711474,0.10770531		0.11727576,0.1584441
							MT,0.9728825174332824,Low			0.086792685,0.011443412		0.17485486,0.10862224			0.1375978,0.07060075		0.17485484,0.15160285
							MT,0.9736963259525312,Low			-0.113040656,-0.00041273443		0.25614297,0.07372693			0.06308366,0.04069173		0.022439584,0.09398728
							MT,0.9710459903369479,Low			-0.09271862,0.018983075		0.31710914,0.123048395			-0.018204488,0.057094518		0.046148628,0.110336214
							MT,0.9803520992292494,Low			0.12743677,0.016834864		0.16469383,0.12910564			0.07663169,0.08272018		0.10034073,0.14001541
							MT,0.9688843755474684,Low			-0.10965367,-0.022089815		0.26969102,0.09321579			-0.045300532,0.11650399		0.15453282,0.0879615
							MT,0.9653870037946336,Low			0.04953564,-0.00066488725		0.12743676,0.118712895			-0.12658867,0.08938315		0.09695371,0.16228282
							MT,0.9798014251360136,Low			-0.21465085,0.0023253262		0.18501587,0.14762184			0.022439579,0.09650643		0.3069481,0.18350086
							MT,0.9862415791744354,Low			-0.038526524,-0.014453224		0.21549895,0.11635044			0.039374616,0.067818604		0.022439584,0.1223187
							MT,0.9813501182350378,Low			-0.031752516,-0.029375596		0.38823622,0.085136905			0.16469383,0.100239374		-0.008043472,0.05568119
							MT,0.9828338918233673,Low			-0.119814664,-0.009604536		0.14437181,0.08261372			0.14775883,0.10576507		0.012278574,0.08963374
							MT,0.9904435981233322,Low			-0.17400676,-0.0037900486		0.09017971,0.07498074			0.21888591,0.08816872		-0.018204479,0.0760331
							MT,0.9790359103678485,Low			-0.01143046,-0.017183576		0.21888593,0.048483755			0.08340568,0.077609934		0.14775881,0.030235544
							MT,0.9663950947471286,Low			-0.031752516,-0.0027797383		0.44920236,0.08507534			0.06647067,0.08809067		-0.02836551,0.025293885
							MT,0.979807140505605,Low			0.33065715,-0.0041155396		0.10711474,0.093902506			0.1917899,0.11946965		-0.035139512,0.057382606
							MT,0.9740082545284847,Low			-0.031752516,-0.04110341		0.06308365,0.064411104			-0.07917059,0.12229891		0.025826596,0.03462529
							MT,0.13761714177776063,High			0.03937462,-0.019282011		0.103727736,0.09098308			0.110501744,0.10577906		0.035987616,0.08572214
							MT,-0.08683790240112677,High			-0.15029773,-0.023174534		0.252756,0.11093804			0.076631695,0.11130382		0.083405696,0.078341894
							MT,-0.2901348444088825,High			-0.13336268,-0.044528417		0.046148628,0.07744789			-0.018204488,0.091992244		-0.048687536,0.042643793
							MT,-0.21646039208833923,High
							MT,-0.13200142557672123,High
							MT,0.13869384400906093,High
							MT,-0.29536737584157047,High
							MT,0.2167684608181436,High
							MT,-0.3711121386536296,High
							MT,-0.030711274547325473,High
							MT,0.051712867888328184,High
							MT,-0.09057159958257777,High
							MT,-0.27597248952879516,High
							MT,-0.07554437307775719,High
							MT,-0.09886173444877255,High
							MT,0.03313639672745905,High
							MT,0.030393267146846648,High
							MT,-0.05036250595949987,High
							MT,-0.10532678780685711,High
							MT,-0.03101603585627899,High
							MT,0.0454751799970331,High
							MT,-0.04083724060320204,High
							MT,-0.17642327522806078,High
							MT,0.032491352181404864,High
							MT,0.3259621740011792,High
							MT,-0.2895962496125921,High
							MT,-0.11413267414827666,High
							MT,-0.0910831088019457,High
							MT,-0.4096117983748282,High
							MT,-0.18323402300709613,High
							MT,0.060971439109137715,High
							MT,-0.20812290808984635,High
							MT,-0.17046578407291224,High
							MT,0.035926489316593035,High
							MT,0.005115483188460446,High
							MT,-0.04986632967838456,High
							MT,-0.05651878613356387,High
							MT,0.1194287967794776,High
							MT,-0.0911392234418329,High
							MT,0.058688782492940406,High
							MT,-0.10071780930072216,High
							MT,-0.26041873526004133,High
							MT,-0.09152576311506166,High
							MT,-0.030053730184532945,High
							MT,-0.28393321993341214,High
							MT,-0.07933313617743432,High
							MT,-0.13042872987761367,High
							MT,-0.17249992825776905,High
							MT,-0.20304325312273863,High
							MT,0.13726228591019474,High
							MT,-0.18999081410233964,High
							MT,-0.22079166677841,High
							MT,0.03490362784367573,High
							MT,0.02886060365490828,High
							MT,-0.05108260299594902,High
							MT,-0.13597654005611193,High
							MT,-0.07372082623415976,High
							MT,-0.008637971143272694,High
							MT,0.027071439572711853,High
							MT,-0.13062987313972707,High
							MT,0.1499450871438548,High
							MT,-0.3138843349436917,High
							MT,-0.1781409013297781,High
							MT,0.02177859626624845,High
							IT,0.9372952772474349,Low
							IT,0.9320986958705463,Low
							IT,0.8681678067324933,Low
							IT,0.9429205487855874,Low
							IT,0.9413558545778002,Low
							IT,0.9728327489468301,Low
							IT,0.9360310121674478,Low
							IT,0.9463439481021916,Low
							IT,0.9406800404292502,Low
							IT,0.9304035318091872,Low
							IT,0.9652514599033268,Low
							IT,0.9493453300090254,Low
							IT,0.9046375690264082,Low
							IT,0.9344811564147614,Low
							IT,0.9520440858017959,Low
							IT,0.9446501012872597,Low
							IT,0.8838601469788803,Low
							IT,0.9406730383798032,Low
							IT,0.9740530672110747,Low
							IT,0.9016782378434053,Low
							IT,0.9260677327892285,Low
							IT,0.9577552927010218,Low
							IT,0.9692799234584498,Low
							IT,0.9420021941411664,Low
							IT,0.9271751051538843,Low
							IT,0.9470560024674981,Low
							IT,0.9090111002436273,Low
							IT,0.9292728559995836,Low
							IT,0.9168171012258611,Low
							IT,0.9610671337619715,Low
							IT,0.9307358639091379,Low
							IT,0.9211046039804174,Low
							IT,0.9095845450372364,Low
							IT,0.9576218453233443,Low
							IT,0.9400278760492699,Low
							IT,0.9339775542912488,Low
							IT,0.9633561821735678,Low
							IT,0.8540583447458958,Low
							IT,0.9042325558704956,Low
							IT,0.9350718819031958,Low
							IT,0.9312909402758459,Low
							IT,0.9426717473942298,Low
							IT,0.9658597244870061,Low
							IT,0.9061978175635925,Low
							IT,0.96208327182181,Low
							IT,0.9524409123766587,Low
							IT,0.9358500027512265,Low
							IT,0.9451719796402658,Low
							IT,0.9007770978579464,Low
							IT,0.9519683047999643,Low
							IT,0.9134814737562998,Low
							IT,0.9299132437866777,Low
							IT,0.8697760901788577,Low
							IT,0.9592788855730621,Low
							IT,0.9616388330813346,Low
							IT,0.9667724945932156,Low
							IT,0.9172734168687877,Low
							IT,0.9501387497770549,Low
							IT,0.9488279613920578,Low
							IT,0.8798616991373401,Low
							IT,0.9531162881579878,Low
							IT,0.9431060874695362,Low
							IT,0.9127187487917471,Low
							IT,0.9510291210485176,Low
							IT,-0.02155927385869849,High
							IT,-0.0734802671832151,High
							IT,-0.10581288400384592,High
							IT,0.02180258127024781,High
							IT,0.04832286406974695,High
							IT,-0.04087637962403434,High
							IT,0.08269049175190257,High
							IT,0.17138483088637246,High
							IT,0.061804505281030986,High
							IT,0.1353386685780732,High
							IT,-0.07758232214094929,High
							IT,-0.12661589686900254,High
							IT,-0.06048482958195889,High
							IT,-0.06288679944163045,High
							IT,0.07432112774783606,High
							IT,0.016917600995808524,High
							IT,-0.03396861351589098,High
							IT,-0.07660846360758744,High
							IT,0.1499622562482329,High
							IT,0.0859305253262006,High
							IT,0.0016087199609955416,High
							IT,0.0992120025920642,High
							IT,0.04602659937137743,High
							IT,0.032361694107107986,High
							IT,0.023336312483517085,High
							IT,-0.04050522420132663,High
							IT,-0.30968796025984946,High
							IT,0.08504186847784101,High
							IT,0.15488756024577555,High
							IT,0.00308326115022306,High
							IT,-0.03907591854965564,High
							IT,-0.13779763753323193,High
							IT,-0.13389056543678546,High
							IT,0.08219165697858577,High
							IT,0.09860979847362905,High
							IT,0.16734181368286072,High
							IT,-0.19017369723190614,High
							IT,0.05451510380710878,High
							IT,0.15037159157234603,High
							IT,0.18148192792771412,High
							IT,-0.015982565298410245,High
							IT,-0.014101820750219929,High
							IT,-0.06481394858671985,High
							IT,-0.025197852475003835,High
							IT,0.07185469336011352,High
							IT,0.015418329219789695,High
							IT,-0.07410622742042872,High
							IT,0.005514656411086283,High
							IT,0.06274314418519777,High
							IT,-0.03905707808079062,High
							IT,-0.052999961598991785,High
							IT,0.050415703664483336,High
							IT,-0.056948008069339195,High
							IT,0.13010651734913536,High
							IT,-0.018465158002069826,High
							IT,-0.02985743123226925,High
							IT,0.04344037863276573,High
							IT,0.08792005025150729,High
							IT,0.15633206490863816,High
							IT,0.08601312936926508,High
							IT,-0.10969012389121513,High
							IT,-0.04626692264977472,High
							IT,0.04449713880007122,High
							IT,0.11025264572740845,High
							V4,0.9857439123379417,Low
							V4,0.9672571821021325,Low
							V4,0.9544782704571702,Low
							V4,0.9768610521151163,Low
							V4,0.9912483668005738,Low
							V4,0.9665284060633231,Low
							V4,0.9720032919571138,Low
							V4,0.9739965444329678,Low
							V4,0.9662275188353299,Low
							V4,0.9799610700676423,Low
							V4,0.9685910973843059,Low
							V4,0.9777777728738597,Low
							V4,0.961842725560139,Low
							V4,0.9901523024346797,Low
							V4,0.9748543463213363,Low
							V4,0.9756925743409784,Low
							V4,0.977193206347437,Low
							V4,0.9721846233185012,Low
							V4,0.9818127896555435,Low
							V4,0.9783908931935719,Low
							V4,0.971374170585564,Low
							V4,0.9757778259996646,Low
							V4,0.9758133217150743,Low
							V4,0.9789720877253774,Low
							V4,0.9683250476131713,Low
							V4,0.9609614944650436,Low
							V4,0.9553261471157781,Low
							V4,0.9581444254679704,Low
							V4,0.9801499073457552,Low
							V4,0.9658278776510203,Low
							V4,0.9825582363545337,Low
							V4,0.9765649099616869,Low
							V4,0.9727169002781976,Low
							V4,0.9553321201953492,Low
							V4,0.9854224307907531,Low
							V4,0.9636337589901935,Low
							V4,0.9724761710933177,Low
							V4,0.9668449571212621,Low
							V4,0.9540393324030334,Low
							V4,0.9666793754844702,Low
							V4,0.9608471192207293,Low
							V4,0.9791545878894757,Low
							V4,0.9728753659934656,Low
							V4,0.9582530251634709,Low
							V4,0.9447493825124826,Low
							V4,0.9610322188344689,Low
							V4,0.9785597416977195,Low
							V4,0.9729983693295866,Low
							V4,0.9610352639155173,Low
							V4,0.9841428960047003,Low
							V4,0.964259336018725,Low
							V4,0.9570258699245057,Low
							V4,0.9773227079328575,Low
							V4,0.936720987354818,Low
							V4,0.9153024955680693,Low
							V4,0.9539182276344631,Low
							V4,0.9759072097380173,Low
							V4,0.9642163276465694,Low
							V4,0.9579257601505057,Low
							V4,0.9638542957376468,Low
							V4,0.964768996021801,Low
							V4,0.9820742560880235,Low
							V4,0.9666258752857214,Low
							V4,0.9896691987052666,Low
							V4,-0.039036722968757376,High
							V4,-0.09912172585545642,High
							V4,0.08427653555695602,High
							V4,0.04295508489682198,High
							V4,-0.033574977832557806,High
							V4,-0.023095628987073846,High
							V4,-0.02144124911337375,High
							V4,-0.13419471671896765,High
							V4,-0.23083089893265551,High
							V4,-0.016565341129425093,High
							V4,-0.14955853008211073,High
							V4,0.004628415654601814,High
							V4,-0.11088407803734324,High
							V4,-0.04383585492314945,High
							V4,-0.08688407779049401,High
							V4,-0.1438586779134512,High
							V4,-0.10028108487068543,High
							V4,0.03838119394174688,High
							V4,-0.09163936500327363,High
							V4,-0.03709471672390796,High
							V4,0.038481083246746595,High
							V4,-0.10003877857159305,High
							V4,-0.08465724683873344,High
							V4,-0.060581452030757044,High
							V4,-0.13010522091530574,High
							V4,-0.019398260460855576,High
							V4,-0.04928574691032139,High
							V4,-0.28373306589052993,High
							V4,-0.23712654170271463,High
							V4,0.02115612661577415,High
							V4,-0.2110807280283289,High
							V4,0.15416439938258486,High
							V4,-0.19336159353221727,High
							V4,-0.2916513479191585,High
							V4,-0.07165863269975814,High
							V4,-0.32131689319182954,High
							V4,-0.03844822299784001,High
							V4,0.05591411119201983,High
							V4,0.02191784159358079,High
							V4,0.10866781584688101,High
							V4,-0.08572259635643276,High
							V4,0.009622885771043976,High
							V4,-0.08209873940420875,High
							V4,0.0022705236173328203,High
							V4,-0.11475142543444217,High
							V4,-0.09270076027454466,High
							V4,-0.1824642550575184,High
							V4,-0.03464295471978596,High
							V4,-0.20270903471045587,High
							V4,-0.21792871058144114,High
							V4,0.016128350073569386,High
							V4,-0.16165174843385222,High
							V4,-0.039612460089736956,High
							V4,-0.032112944050739944,High
							V4,-0.09597471633852361,High
							V4,0.04550166956050894,High
							V4,-0.11935463352350495,High
							V4,0.10841706581576016,High
							V4,-0.12842865345675603,High
							V4,0.08379888955923609,High
							V4,0.04347699109827663,High
							V4,0.0684194367654346,High
							V4,0.06272537823909274,High
							V4,-0.10623791184248033,High
